# Supplementary material for: Single‐cell Transcriptome Profiling Reveals Gene Regulatory Networks and Key Genes in the Root Epidermis and Cortical Cells Associated with Early Nodulation in Glycine Max
Source: Adv Sci (Weinh). 2026 Jul 11:e76550. Online ahead of print. doi: 10.1002/advs.76550 (PMC13355928; doi:10.1002/advs.76550)
Supplement: Supplementary file 2 — Supporting File 2: advs76550‐sup‐0002‐Tables S1–S12.xlsx. [file ADVS-9999-e76550-s001.xlsx]

## Sheet: Table S1
Table S1. Quality-assessment of scRNA-seq experiments.
	Control	B. japonicum infected	Average
Estimated Number of Cells	9161	12339	10750
Fraction Reads in Cells	0.893	0.86	0.8765
Mean Reads per Cell	53291	66642	59967
Median UMI Counts per Cell	4194	3416	3805
Median Genes per Cell	2177	1888	2033
Total Genes Detected	40255	39421	39838
Sequencing Saturation	0.764	0.718	0.741
Q30 Bases in Barcode	0.967	1	0.9835
Q30 Bases in RNA Read	0.962	0.962	0.962
Q30 Bases in UMI	0.971	0.972	0.9715
Reads Mapped to Genome	0.772	0.787	0.7795
Reads Mapped Confidently to Genome	0.763	0.773	0.768
Reads Mapped Confidently to Intergenic Regions	0.072	0.071	0.0715
Reads Mapped Confidently to Intronic Regions	0.028	0.033	0.0305
Reads Mapped Confidently to Exonic Regions	0.573	0.618	0.5955
Reads Mapped Confidently to Transcriptome	0.51	0.551	0.5305
Reads Mapped Antisense to Gene	0.005	0.006	0.0055

## Sheet: Table S2
Table S2. Cell markers used for identification of cell types.
Cell type	Gene_ID	Source
Epidermis	Gm_08G324300	Liu et al., 2023
Epidermis	Gm_16G161100	Liu et al., 2023
Epidermis	Gm_06G190800	Liu et al., 2023
Cortex	Gm_14G081200	Liu et al., 2023
Inner_cortex	Gm_06G182700	Liu et al., 2023
Inner_cortex	Gm_20G203800	Liu et al., 2023
Inner_cortex	Gm_04G091800	Liu et al., 2023
Inner_cortex	Gm_01G078300	Sun et al., 2023
Out_cortex	Gm_06G235900	Sun et al., 2023
Endodermis	Gm_16G106800	Cervantes-Pe ́ rez et al., 2024
Endodermis	Gm_11G007900	Liu et al., 2023
Endodermis	Gm_20G135300	Sun et al., 2023
Cambium	Gm_06G256000	Cervantes-Pe ́ rez et al., 2024
Cambium	Gm_15G008500	Cervantes-Pe ́ rez et al., 2024
Pericycle	Gm_15G245800	Cervantes-Pe ́ rez et al., 2024
Pericycle	Gm_02G003700	Cervantes-Pe ́ rez et al., 2024
Pericycle	Gm_13G261000	Cervantes-Pe ́ rez et al., 2024
Xylem	Gm_18G043200	Cervantes-Pe ́ rez et al., 2024
Xylem	Gm_04G063800	Cervantes-Pe ́ rez et al., 2024
Xylem	Gm_06G065000	Cervantes-Pe ́ rez et al., 2024
Xylem	Gm_13G334500	Cervantes-Pe ́ rez et al., 2024
Xylem	Gm_15G040000	Cervantes-Pe ́ rez et al., 2024
Xylem	Gm_18G197400	Cervantes-Pe ́ rez et al., 2024
Xylem	Gm_19G033600	Sun et al., 2023
Xylem	Gm_19G179100	Sun et al., 2023
PF	Gm_08G314900	Cervantes-Pe ́ rez et al., 2024
PF	Gm_14G204500	Cervantes-Pe ́ rez et al., 2024
PF	Gm_06G294200	Cervantes-Pe ́ rez et al., 2024
Trichoblast	Gm_11G101300	Sun et al., 2023
Phloem	Gm_15G210100	Cervantes-Pe ́ rez et al., 2024
Phloem	Gm_07G006500	Cervantes-Pe ́ rez et al., 2024
Phloem	Gm_05G216000	Cervantes-Pe ́ rez et al., 2024
Phloem	Gm_15G274200	Cervantes-Pe ́ rez et al., 2024
Phloem	Gm_11G243100	Cervantes-Pe ́ rez et al., 2024
Phloem	Gm_12G154300	Cervantes-Pe ́ rez et al., 2024
Phloem	Gm_08G163500	Sun et al., 2023
Phloem	Gm_07G222500	Sun et al., 2023
RH	Gm_17G133100	Sun et al., 2023,Cervantes-Pe ́ rez et al., 2024
RH	Gm_10G024600	Cervantes-Pe ́ rez et al., 2024
RH	Gm_10G209200	Cervantes-Pe ́ rez et al., 2024
RH	Gm_12G027200	Cervantes-Pe ́ rez et al., 2024
SCN	Gm_08G325200	Cervantes-Pe ́ rez et al., 2024
SCN	Gm_05G215500	Cervantes-Pe ́ rez et al., 2024
SCN	Gm_08G021700	Cervantes-Pe ́ rez et al., 2024
ED	Gm_02G261600	Cervantes-Pe ́ rez et al., 2024
ED	Gm_08G129300	Cervantes-Pe ́ rez et al., 2024
Vascular_bundle	Gm_07G102500	Liu et al., 2023
Vascular_bundle	Gm_03G158700	Liu et al., 2023
Vascular_bundle	Gm_17G153300	Liu et al., 2023
Vascular_bundle	Gm_15G274600	Liu et al., 2023
Vascular	Gm_04G032800	Sun et al., 2023
Meristem	Gm_19G127200	Sun et al., 2023
Meristem	Gm_01G159700	Sun et al., 2023
Meristem	Gm_13G031500	Sun et al., 2023
Meristem	Gm_16G151200	Sun et al., 2023
Procambium	Gm_06G051500	Sun et al., 2023
Phloem_pole_pericycle	Gm_12G234200	Sun et al., 2023
Uninfected_cells	Gm_15G276000	Sun et al., 2023
Infected_cells	Gm_17G050100	Sun et al., 2023

## Sheet: Table S3
Table S3. Top marker genes identified in each cell cluster.
G. max gene	Arabidopsis gene ID	Medicago gene ID	Gene symbol	Annotation	Cell type
Gm13G285300	AT4G31940.1		CYP82C4	cytochrome P450	Cortex
Gm18G103700	AT3G12490.2	Medtr8g041410	ATCYSB	cystatin B	Cortex
Gm13G158200	AT5G26330.1	Medtr4g114870		Cupredoxin superfamily protein	Cortex
Gm16G164400	AT1G71695.1	Medtr6g043460		Peroxidase superfamily protein	Cortex
Gm20G171900	AT1G14550.1	Medtr4g083710		Peroxidase superfamily protein	Cortex
Gm18G002200	AT3G23820.1	Medtr3g084090	GAE6	UDP-D-glucuronate 4-epimerase 6	Cortex
Gm13G109800	AT2G06050.2	Medtr4g125470	OPR3	oxophytodienoate-reductase 3	Cortex
Gm10G214900	AT1G34340.1	Medtr1g096200		alpha/beta-Hydrolases superfamily protein	Cortex
Gm01G238800	AT5G26340.1	Medtr5g006070	MSS1	Major facilitator superfamily protein	Cortex
Gm15G110600	AT1G11925.1	Medtr2g024010		Stigma-specific Stig1 family protein	Cortex
Gm08G362466					Epidermis
Gm08G059700	AT1G11260.1	Medtr4g091370	STP1	sugar transporter 1	Epidermis
Gm13G208000	AT1G03220.1			Eukaryotic aspartyl protease family protein	Epidermis
Gm11G147600	AT5G60520.1	Medtr4g059630		Late embryogenesis abundant (LEA) protein-related	Epidermis
Gm19G016400	AT3G28345.1	Medtr6g009200		ABC transporter family protein	Epidermis
Gm11G147700	AT5G60520.1			Late embryogenesis abundant (LEA) protein-related	Epidermis
Gm17G023000	AT3G06390.1			Uncharacterised protein family (UPF0497)	Epidermis
Gm09G126200	AT5G24090.1	Medtr1g099320	ATCHIA	chitinase A	Epidermis
Gm08G188000	AT1G22930.1	Medtr2g006520		T-complex protein 11	Epidermis
Gm17G030100	AT1G24020.1	Medtr4g120950	MLP423	MLP-like protein 423	Epidermis
Gm20G058901				translationally controlled tumor protein	Endodermis
Gm09G044200	AT3G16640.1		TCTP		Endodermis
Gm16G177900	AT5G52740.1	Medtr1g102240		Copper transport protein family	Endodermis
Gm16G178000	AT1G01490.1	Medtr7g079110		Heavy metal transport/detoxification superfamily protein	Endodermis
Gm17G047700	AT1G19180.1		JAZ1	jasmonate-zim-domain protein 1	Endodermis
Gm17G186600	AT5G60390.1			GTP binding Elongation factor Tu family protein	Endodermis
Gm15G228300		Medtr6g043240			Endodermis
Gm16G164200	AT1G71695.1	Medtr6g043240		Peroxidase superfamily protein	Endodermis
Gm11G048300	AT4G37640.1	Medtr5g015590	ACA2	calcium ATPase 2	Endodermis
Gm16G178400	AT1G01490.1			Heavy metal transport/detoxification superfamily protein	Endodermis
Gm20G058901					Cambium
Gm16G040400	AT5G56540.1		AGP14	arabinogalactan protein 14	Cambium
Gm04G009400	AT1G20440.1	Medtr3g117290	COR47	cold-regulated 47	Cambium
Gm04G118700	AT5G62350.1	Medtr3g008840		Plant invertase/pectin methylesterase inhibitor superfamily protein	Cambium
Gm19G006400	AT1G10630.1	Medtr7g109960	ATARFA1F	ADP-ribosylation factor A1F	Cambium
Gm09G254302	AT1G01470.1	Medtr7g079180	LEA14	Late embryogenesis abundant protein	Cambium
Gm09G044200	AT3G16640.1		TCTP	translationally controlled tumor protein	Cambium
Gm03G171100	AT5G02500.1		HSC70	heat shock cognate protein 70-1	Cambium
Gm15G091600	AT1G30360.1	Medtr2g018780	ERD4	Early-responsive to dehydration stress protein (ERD4)	Cambium
Gm05G152100	AT4G13930.1	Medtr3g084310	SHM4	serine hydroxymethyltransferase 4	Cambium
Gm15G126400	AT5G45100.1	Medtr2g028830		SBP (S-ribonuclease binding protein) family protein	Procambium
Gm14G020000	AT5G55180.2			O-Glycosyl hydrolases family 17 protein	Procambium
Gm07G071300	AT1G01710.1	Medtr7g077400		Acyl-CoA thioesterase family protein	Procambium
Gm20G198000	AT3G24180.1	Medtr1g072720		Beta-glucosidase, GBA2 type family protein	Procambium
Gm17G224100	AT5G10810.1	Medtr1g014230	ATER	enhancer of rudimentary protein, putative	Procambium
Gm05G195000	AT1G01720.1	Medtr3g088110	ATAF1	NAC (No Apical Meristem) domain transcriptional regulator superfamily protein	Procambium
Gm15G019300	AT1G79750.1	Medtr8g014390	ATNADP	NADP-malic enzyme 4	Procambium
Gm04G208300	AT1G01720.1	Medtr3g088110	ATAF1	NAC (No Apical Meristem) domain transcriptional regulator superfamily protein	Procambium
Gm07G140400	AT3G09270.1	Medtr4g019780	ATGSTU8	glutathione S-transferase TAU 8	Procambium
Gm18G014900		Medtr3g086790	ATHB6	homeobox protein 6	Procambium
Gm16G035200	AT2G22430.1	Medtr7g086770			Vascular
Gm17G121900	AT1G49000.1			unknown protein	Vascular
Gm09G043400	AT4G15910.1	Medtr4g120040	ATDI21	drought-induced 21	Vascular
Gm07G178100	AT2G15780.1			Cupredoxin superfamily protein	Vascular
Gm01G105000	AT3G53960.1	Medtr4g019580		Major facilitator superfamily protein	Vascular
Gm05G013700		Medtr4g111840		unknown protein	Vascular
Gm06G104800	AT5G65140.1		TPPJ	Haloacid dehalogenase-like hydrolase (HAD) superfamily protein	Vascular
Gm20G010000	AT2G15780.1			Cupredoxin superfamily protein	Vascular
Gm08G232500	AT2G44300.1	Medtr8g446830		Bifunctional inhibitor/lipid-transfer protein/seed storage 2S albumin superfamily protein	Vascular
Gm04G230400					Vascular
Gm16G178100	AT1G01490.1	Medtr7g079110		Heavy metal transport/detoxification superfamily protein	Infected cells
Gm11G129500	AT5G44640.1		BGLU13	beta glucosidase 13	Infected cells
Gm10G295300	AT2G18950.1	Medtr4g127800	HPT1	homogentisate phytyltransferase 1	Infected cells
Gm13G112400	AT1G19210.1			Integrase-type DNA-binding superfamily protein	Infected cells
Gm13G319000	AT1G08250.1		ADT6	arogenate dehydratase 6	Infected cells
Gm09G065000	AT4G33050.2		EDA39	calmodulin-binding family protein	Infected cells
Gm15G105100	AT5G19140.1	Medtr2g022520	ATAILP1	Aluminium induced protein with YGL and LRDR motifs	Infected cells
Gm19G186100	AT2G36830.1	Medtr7g103030	GAMMA	gamma tonoplast intrinsic protein	Infected cells
Gm09G151400	AT4G23180.1		CRK10	cysteine-rich RLK (RECEPTOR-like protein kinase) 10	Infected cells
Gm12G195500	AT1G05260.1		RCI3	Peroxidase superfamily protein	Infected cells
Gm08G070300					Xylem
Gm13G042500					Xylem
Gm12G075400	AT2G37170.1	Medtr4g059390	PIP2B	plasma membrane intrinsic protein 2	Xylem
Gm02G072400	AT5G56540.1		AGP14	arabinogalactan protein 14	Xylem
Gm02G068100	AT1G52140.1			unknown protein	Xylem
Gm13G325900	AT2G37170.1	Medtr2g094270	PIP2B	plasma membrane intrinsic protein 2	Xylem
Gm08G032500	AT4G29350.1		PFN2	profilin 2	Xylem
Gm04G104600	AT4G08685.1	Medtr3g073990	SAH7	Pollen Ole e 1 allergen and extensin family protein	Xylem
Gm02G274400	AT2G27080.1	Medtr3g078800		Late embryogenesis abundant (LEA) hydroxyproline-rich glycoprotein family	Xylem
Gm01G220600	AT4G00430.1	Medtr5g010150	TMP	plasma membrane intrinsic protein 1;4	Xylem
Gm17G052900	AT5G19890.1	Medtr4g125940		Peroxidase superfamily protein	Pericycle
Gm17G053000	AT5G19890.1	Medtr4g125940		Peroxidase superfamily protein	Pericycle
Gm08G122167	AT2G25737.1	Medtr3g109950		Sulfite exporter TauE/SafE family protein	Pericycle
Gm11G236700					Pericycle
Gm06G125800	AT5G53190.1	Medtr3g090950	SWEET3	Nodulin MtN3 family protein	Pericycle
Gm13G090700		Medtr4g129770			Pericycle
Gm01G018100					Pericycle
Gm15G274600	AT3G08040.1	Medtr3g029510	FRD3	MATE efflux family protein	Pericycle
Gm08G271600		Medtr8g066860			Pericycle
Gm13G081000	AT1G44800.1			nodulin MtN21 /EamA-like transporter family protein	Pericycle
Gm15G129200	AT5G06730.1			Peroxidase superfamily protein	Vascular bundle
Gm16G071500	AT5G40450.1			unknown protein	Vascular bundle
Gm07G243900	AT1G24020.1	Medtr4g120760	MLP423	MLP-like protein 423	Vascular bundle
Gm15G052700	AT2G41480.1	Medtr2g008710		Peroxidase superfamily protein	Vascular bundle
Gm14G219600	AT1G75800.1	Medtr1g025420		Pathogenesis-related thaumatin superfamily protein	Vascular bundle
Gm10G242600	AT3G22890.1		APS1	ATP sulfurylase 1	Vascular bundle
Gm13G260200					Vascular bundle
Gm07G262500	AT1G62280.1	Medtr4g132400	SLAH1	SLAC1 homologue 1	Vascular bundle
Gm12G129100	AT3G58680.1	Medtr4g080090	MBF1B	multiprotein bridging factor 1B	Vascular bundle
Gm08G291000	AT1G70210.1	Medtr8g063120	CYCD1	CYCLIN D1;1	Vascular bundle
Gm06G242900	AT3G15353.1	Medtr8g060850	MT3	metallothionein 3	Phloem
Gm09G008400	AT1G05010.1	Medtr2g025120	EFE	ethylene-forming enzyme	Phloem
Gm15G060400					Phloem
Gm15G274300	AT1G70840.1	Medtr8g012550	MLP31	MLP-like protein 31	Phloem
Gm15G274200	AT1G70890.1		MLP43	MLP-like protein 43	Phloem
Gm14G211300	AT3G03270.1	Medtr5g077130		Adenine nucleotide alpha hydrolases-like superfamily protein	Phloem
Gm03G210100	AT2G47880.1			Glutaredoxin family protein	Phloem
Gm05G216000		Medtr8g099365			Phloem
Gm18G014000		Medtr3g086650			Phloem
Gm15G141900					Phloem
Gm12G134800	AT3G20570.1	Medtr4g081100	ENODL9	early nodulin-like protein 9	Phloem fiber
Gm06G270000	AT3G20570.1		ENODL9	early nodulin-like protein 9	Phloem fiber
Gm20G233100	AT1G54860.1	Medtr1g082770		Glycoprotein membrane precursor GPI-anchored	Phloem fiber
Gm05G138800	AT1G14730.1	Medtr1g033390		Cytochrome b561/ferric reductase transmembrane protein family	Phloem fiber
Gm06G175200	AT3G01680.1	Medtr7g032660		unknown protein	Phloem fiber
Gm10G000500	AT3G01680.1	Medtr1g040360		unknown protein	Phloem fiber
Gm04G190300	AT3G01680.1	Medtr3g075450		unknown protein	Phloem fiber
Gm12G213200	AT3G20570.1	Medtr2g083250	ENODL9	early nodulin-like protein 9	Phloem fiber
Gm15G195600	AT5G46530.1	Medtr2g049340		AWPM-19-like family protein	Phloem fiber
Gm02G000700	AT3G01680.1	Medtr7g032660		unknown protein	Phloem fiber

## Sheet: Table S4
Table S4. Cell types-specific markers that were significant in both R and N conditions
Cell group	Markers
Cortex	Glyma.13G270100
Cortex	Glyma.01G238800
Cortex	Glyma.05G092000
Cortex	Glyma.13G012200
Cortex	Glyma.07G139700
Cortex	Glyma.06G114300
Cortex	Glyma.13G208000
Cortex	Glyma.08G059700
Cortex	Glyma.17G185600
Cortex	Glyma.05G092200
Cortex	Glyma.03G168000
Endodemis	Glyma.16G178000
Endodemis	Glyma.09G044200
Endodemis	Glyma.17G186600
Endodemis	Glyma.13G047300
Endodemis	Glyma.16G178500
Endodemis	Glyma.16G177900
Endodemis	Glyma.19G186100
Endodemis	Glyma.15G228200
Endodemis	Glyma.09G131100
Endodemis	Glyma.10G256400
Endodemis	Glyma.05G006000
Endodemis	Glyma.15G228300
Endodemis	Glyma.18G216000
Epidemis	Glyma.08G362466
Epidemis	Glyma.09G126200
Epidemis	Glyma.03G168000
Epidemis	Glyma.17G030100
Epidemis	Glyma.13G285300
Epidemis	Glyma.17G030200
Epidemis	Glyma.17G147400
Epidemis	Glyma.13G270100
Epidemis	Glyma.07G243600
Epidemis	Glyma.19G016400
Epidemis	Glyma.18G103700
Epidemis	Glyma.07G139700
Epidemis	Glyma.08G140600
Infected_cells	Glyma.01G161100
Infected_cells	Glyma.16G177900
Infected_cells	Glyma.16G178000
Infected_cells	Glyma.16G178500
Infected_cells	Glyma.16G077900
Infected_cells	Glyma.08G109500
Infected_cells	Glyma.11G219000
Infected_cells	Glyma.11G082700
Infected_cells	Glyma.08G201300
Infected_cells	Glyma.14G005700
Infected_cells	Glyma.06G020800
Pericycle	Glyma.13G347700
Pericycle	Glyma.17G052900
Pericycle	Glyma.06G125800
Pericycle	Glyma.08G122167
Pericycle	Glyma.08G271600
Pericycle	Glyma.10G248900
Pericycle	Glyma.01G018100
Pericycle	Glyma.17G053000
Pericycle	Glyma.18G020600
Pericycle	Glyma.13G260401
Pericycle	Glyma.15G218900
Pericycle	Glyma.07G262500
Pericycle	Glyma.13G201100
Phloem	Glyma.06G242900
Phloem	Glyma.15G274300
Phloem	Glyma.15G060400
Phloem	Glyma.09G008400
Phloem	Glyma.15G274200
Phloem	Glyma.02G160500
Phloem	Glyma.14G211300
Phloem	Glyma.20G091300
Phloem	Glyma.03G210100
Phloem	Glyma.09G214500
Phloem	Glyma.11G090800
Phloem	Glyma.18G014000
Phloem	Glyma.06G249800
Phloem	Glyma.06G221100
Phloem	Glyma.04G122900
Phloem	Glyma.07G264200
Phloem	Glyma.11G243100
Procambium	Glyma.19G113400
Procambium	Glyma.02G297700
Procambium	Glyma.08G285900
Procambium	Glyma.15G120400
Procambium	Glyma.08G332900
Procambium	Glyma.09G254302
Procambium	Glyma.13G272000
Procambium	Glyma.03G223000
Procambium	Glyma.11G106300
Vascular	Glyma.16G035200
Vascular	Glyma.19G220200
Vascular	Glyma.13G138600
Vascular	Glyma.04G229900
Vascular	Glyma.18G280900
Vascular	Glyma.09G043400
Vascular	Glyma.04G230400
Vascular	Glyma.19G006400
Vascular	Glyma.06G269500
Vascular	Glyma.03G171100
Vascular_bundle	Glyma.13G347700
Vascular_bundle	Glyma.07G006750
Vascular_bundle	Glyma.18G020600
Vascular_bundle	Glyma.15G263600
Vascular_bundle	Glyma.01G228700
Vascular_bundle	Glyma.01G204400
Vascular_bundle	Glyma.11G038600
Vascular_bundle	Glyma.01G018100
Vascular_bundle	Glyma.11G085300
Vascular_bundle	Glyma.07G262500
Vascular_bundle	Glyma.13G370100
Xylem	Glyma.08G032500
Xylem	Glyma.05G102100
Xylem	Glyma.09G044200
Xylem	Glyma.14G061500
Xylem	Glyma.12G075400
Xylem	Glyma.10G258502
Xylem	Glyma.05G225700
Xylem	Glyma.17G186600
Xylem	Glyma.04G215900
Xylem	Glyma.13G042500
Xylem	Glyma.04G104600
Xylem	Glyma.06G150100
Xylem	Glyma.08G070300
Xylem	Glyma.13G325900
Xylem	Glyma.01G220600
cambium	Glyma.04G009400
cambium	Glyma.16G040400
cambium	Glyma.16G039800
cambium	Glyma.07G073100
cambium	Glyma.11G194600
cambium	Glyma.20G058901
cambium	Glyma.09G254302
cambium	Glyma.15G091600
cambium	Glyma.04G118700
cambium	Glyma.03G223000
cambium	Glyma.19G113400
phloem_fiber	Glyma.12G134800
phloem_fiber	Glyma.06G270000
phloem_fiber	Glyma.20G233100
phloem_fiber	Glyma.07G174600
phloem_fiber	Glyma.10G000500
phloem_fiber	Glyma.06G175200
phloem_fiber	Glyma.04G190300
phloem_fiber	Glyma.15G195600
phloem_fiber	Glyma.10G155200
phloem_fiber	Glyma.05G138800
phloem_fiber	Glyma.08G121700
phloem_fiber	Glyma.02G000700
phloem_fiber	Glyma.15G220800
phloem_fiber	Glyma.05G164300
phloem_fiber	Glyma.13G248600

## Sheet: Table S5
Table S5. The proportions of cells from different treatments in each cluster.
	Control	Control(%)	B. japonicum infected	B. japonicum infected(%)	Overall(%)	N/R
Cortex	1600	0.200293	1929	0.187991	0.194142	1.06544
Procambium	1807	0.226163	1024	0.0998227	0.162993	2.26565
Vascular	1263	0.158152	652	0.0635926	0.110872	2.48695
Endodemis	598	0.0748454	1502	0.14644	0.110643	0.511098
Epidemis	379	0.0475106	1042	0.101596	0.0745534	0.467642
Pericycle	517	0.0647576	807	0.0786673	0.0717125	0.823182
Infected_cells	61	0.00764725	1326	0.129212	0.0684297	0.0591837
Phloem	525	0.0657338	517	0.050418	0.0580759	1.30378
cambium	681	0.0852587	263	0.0257157	0.0554872	3.31543
Vascular_bundle	139	0.0174097	874	0.0852546	0.0513322	0.204208
Xylem	267	0.0335177	224	0.0219154	0.0277166	1.52942
phloem_fiber	149	0.0187114	96	0.00937421	0.0140428	1.99605

## Sheet: Table S6
Table S6. Expression profiling and function annotation of identified cell-type specific DEGs responsive to B. japonicum infection.
Gene	pvalue	FoldChange	tag	Cluster	Annotation	GO_BP
Gm20G170300	8.89255e-15	3.9808	Up	cambium	Protein kinase superfamily protein	phosphorylation;
Gm18G190000	6.48619e-10	5.19287	Up	cambium	Bifunctional inhibitor/lipid-transfer protein/seed storage 2S albumin superfamily protein	systemic acquired resistance;
Gm12G054100	7.72874e-10	5.18384	Up	cambium	beta glucosidase 17	carbohydrate metabolic process; response to salt stress; glucosinolate catabolic process;
Gm07G090400	3.20725e-09	2.95979	Up	cambium	Unknown protein	NA
Gm05G150400	5.53753e-09	4.72725	Up	cambium	xyloglucan endotransglucosylase/hydrolase 16	xyloglucan metabolic process; cell wall biogenesis; cell wall organization;
Gm17G131800	6.22408e-09	2.88732	Up	cambium	Unknown protein	regulation of transcription, DNA-templated; ethylene-activated signaling pathway; glucosinolate metabolic process; defense response to fungus;
Gm10G213500	2.65216e-08	3.48846	Up	cambium	LOB domain-containing protein 1	biological process;
Gm10G002200	9.41427e-08	3.63325	Up	cambium	calmodulin-like 11	microtubule cytoskeleton organization; calcium-mediated signaling;
Gm11G215800	1.55932e-07	3.21675	Up	cambium	myb domain protein 20	cell differentiation; negative regulation of transcription, DNA-templated; positive regulation of response to salt stress; regulation of secondary cell wall biogenesis;
Gm13G090700	1.72784e-07	3.64605	Up	cambium	Unknown protein	NA
Gm16G016300	1.91206e-07	2.76033	Up	cambium	Calcium-binding endonuclease/exonuclease/phosphatase family	response to cold;
Gm03G218900	2.1915e-07	20.7614	Up	cambium	Unknown protein	NA
Gm17G051800	3.37331e-07	2.5699	Up	cambium	Unknown protein	phosphatidylcholine biosynthetic process;
Gm19G215700	4.4424e-07	3.86842	Up	cambium	Unknown protein	NA
Gm07G262500	5.44689e-07	4.5671	Up	cambium	SLAC1 homologue 1	chloride transport; cellular ion homeostasis; response to water deprivation; response to salt stress; positive regulation of anion channel activity;
Gm13G304400	6.8418e-07	3.86858	Up	cambium	xyloglucan endotransglucosylase/hydrolase 9	xyloglucan metabolic process; cell wall biogenesis; cell wall organization;
Gm11G129700	7.38938e-07	5.00839	Up	cambium	beta glucosidase 13	carbohydrate metabolic process; response to salt stress; glucosinolate catabolic process;
Gm07G139400	1.44415e-06	11.2055	Up	cambium	Bifunctional inhibitor/lipid-transfer protein/seed storage 2S albumin superfamily protein	systemic acquired resistance;
Gm04G230400	2.16912e-06	4.41066	Up	cambium	Unknown protein	NA
Gm12G013100	3.38613e-06	0.0713753	Down	cambium	mitochondrion-localized small heat shock protein 23.6	response to cadmium ion;
Gm08G122167	6.1067e-06	4.30695	Up	cambium	Sulfite exporter TauE/SafE family protein	protein ubiquitination;
Gm18G050600	8.95039e-06	0.370883	Down	cambium	Ribosomal protein L16p/L10e family protein	ribosomal large subunit assembly; translation; response to UV-B; developmental process;
Gm08G055900	1.17764e-05	0.0828527	Down	cambium	NF-X-like 1	regulation of transcription, DNA-templated; response to light intensity; response to salt stress; salicylic acid biosynthetic process; response to microbial phytotoxin; regulation of hydrogen peroxide metabolic process; protein ubiquitination; defense response to bacterium;
Gm11G045600	1.26264e-05	8.81357	Up	cambium	1-amino-cyclopropane-1-carboxylate synthase 8	ethylene biosynthetic process; fruit ripening; 1-aminocyclopropane-1-carboxylate biosynthetic process;
Gm06G298700	4.70668e-05	0.0517862	Down	cambium	Wound-responsive family protein	cellular response to hypoxia;
Gm10G168900	6.64142e-05	7.51795	Up	cambium	RmlC-like cupins superfamily protein	response to stress;
Gm14G017000	8.77529e-05	3.11976	Up	cambium	RmlC-like cupins superfamily protein	biological process;
Gm05G219400	9.43414e-05	3.981	Up	cambium	Heat shock protein 70 (Hsp 70) family protein	protein folding; response to unfolded protein; response to heat; polar nucleus fusion; ubiquitin-dependent ERAD pathway; endoplasmic reticulum unfolded protein response; cellular response to unfolded protein; response to endoplasmic reticulum stress; protein refolding; response to cadmium ion; chaperone cofactor-dependent protein refolding;
Gm10G058200	0.00010359	3.1293	Up	cambium	PHE ammonia lyase 1	L-phenylalanine catabolic process; defense response; response to oxidative stress; pollen development; response to wounding; phenylpropanoid biosynthetic process; cinnamic acid biosynthetic process; drought recovery; response to UV-B; salicylic acid catabolic process; lignin catabolic process; response to karrikin;
Gm11G236700	0.000119014	4.9177	Up	cambium	Unknown protein	NA
Gm07G139800	0.0001408	0.340621	Down	cambium	glutathione S-transferase TAU 8	glutathione metabolic process; toxin catabolic process; response to cadmium ion;
Gm17G052900	0.000146057	2.48354	Up	cambium	Peroxidase superfamily protein	response to oxidative stress; hydrogen peroxide catabolic process; oxidation-reduction process;
Gm09G022400	0.000151132	12.3793	Up	cambium	Peroxidase superfamily protein	response to oxidative stress; response to zinc ion; hydrogen peroxide catabolic process; oxidation-reduction process;
Gm06G171150	0.000172458	2.83251	Up	cambium	calmodulin-like 38	response to wounding; cellular response to hypoxia;
Gm19G174000	0.000182647	4.61402	Up	cambium	C2H2 and C2HC zinc fingers superfamily protein	regulation of transcription, DNA-templated; response to stress; response to chitin; cellular response to nickel ion; regulation of root development;
Gm16G189200	0.000187301	42.3005	Up	cambium	Heavy metal transport/detoxification superfamily protein	metal ion transport;
Gm12G200500	0.000216211	0.0413595	Down	cambium	Wound-responsive family protein	NA
Gm02G307700	0.000232613	3.52948	Up	cambium	FASCICLIN-like arabinoogalactan 7	plant-type secondary cell wall biogenesis;
Gm20G214200	0.000238102	5.84729	Up	cambium	Peroxidase superfamily protein	response to stress; response to oxidative stress; hydrogen peroxide catabolic process; oxidation-reduction process;
Gm07G214700	0.000241144	3.45925	Up	cambium	S-adenosyl-L-methionine-dependent methyltransferases superfamily protein	coumarin biosynthetic process; lignin biosynthetic process; methylation; response to cadmium ion;
Gm11G030900	0.000254852	5.5734	Up	cambium	PLATZ transcription factor family protein	biological process;
Gm12G167600	0.000278529	16.7202	Up	cambium	Unknown protein	chloroplast avoidance movement; chloroplast accumulation movement;
Gm06G065000	0.000300341	26.8128	Up	cambium	cellulose synthase family protein	response to osmotic stress; response to water deprivation; plant-type primary cell wall biogenesis; plant-type secondary cell wall biogenesis; positive regulation of abscisic acid biosynthetic process; cellulose biosynthetic process; defense response to bacterium; defense response to fungus;
Gm17G238200	0.000330414	0.157251	Down	cambium	N-terminal nucleophile aminohydrolases (Ntn hydrolases) superfamily protein	protein autoprocessing;
Gm17G239000	0.000332068	0.188263	Down	cambium	Granulin repeat cysteine protease family protein	proteolysis; response to water deprivation; defense response to fungus; proteolysis involved in cellular protein catabolic process;
Gm09G168300	0.000398806	0.206293	Down	cambium	beta-amylase 1	starch catabolic process; response to water deprivation;
Gm13G301700	0.000439468	0.169182	Down	cambium	Wound-responsive family protein	NA
Gm15G218900	0.000447376	2.57022	Up	cambium	MLP-like protein 43	defense response;
Gm11G129500	0.000462296	2.55901	Up	cambium	beta glucosidase 13	carbohydrate metabolic process; response to salt stress; glucosinolate catabolic process;
Gm06G127400	0.000597369	10.6585	Up	cambium	Unknown protein	glutamate biosynthetic process; ammonia assimilation cycle; nitrate assimilation; response to cadmium ion; developmental growth; oxidation-reduction process; L-glutamate biosynthetic process;
Gm15G256000	0.000601948	0.120348	Down	cambium	Unknown protein	cellular response to hypoxia;
Gm07G055700	0.000610859	31.9754	Up	cambium	Protein of unknown function (DUF1442)	biological process;
Gm19G018400	0.000651677	37.1379	Up	cambium	Pathogenesis-related thaumatin superfamily protein	defense response;
Gm19G194100	0.000732993	3.31776	Up	cambium	protein binding	adaxial/abaxial axis specification; meristem maintenance; regulation of meristem growth; leaf vascular tissue pattern formation; leaf shaping; negative regulation of DNA-binding transcription factor activity;
Gm12G218300	0.000842226	0.0117647	Down	cambium	Wound-responsive family protein	cellular response to hypoxia;
Gm05G179800	0.000849174	0.244945	Down	cambium	Haloacid dehalogenase-like hydrolase (HAD) superfamily protein	trehalose biosynthetic process; response to cadmium ion;
Gm15G132600	0.000890723	3.41037	Up	cambium	FAD-binding Berberine family protein	oxidation-reduction process;
Gm03G201200	0.000914886	2.8176	Up	cambium	Late embryogenesis abundant (LEA) hydroxyproline-rich glycoprotein family	leaf senescence; defense response to virus; response to other organism;
Gm02G064100	0.000959546	3.85662	Up	cambium	ribonuclease 1	RNA catabolic process; aging; response to wounding; anthocyanin-containing compound biosynthetic process; cellular response to phosphate starvation;
Gm06G047000	0.000997273	2.91582	Up	cambium	GATA type zinc finger transcription factor family protein	actin filament bundle assembly;
Gm06G242900	0.0012505	0.251455	Down	cambium	metallothionein 3	cellular copper ion homeostasis;
Gm18G294200	0.00127404	2.54614	Up	cambium	Bifunctional inhibitor/lipid-transfer protein/seed storage 2S albumin superfamily protein	lipid transport;
Gm13G329900	0.00143899	0.344037	Down	cambium	Unknown protein	NA
Gm05G115700	0.00146989	2.67311	Up	cambium	RING domain ligase2	cytokinin metabolic process; abscisic acid-activated signaling pathway; auxin metabolic process; negative regulation of response to water deprivation;
Gm15G162600	0.00152184	2.89031	Up	cambium	H(+)-ATPase 1	response to water deprivation; response to abscisic acid; regulation of stomatal movement; regulation of intracellular pH; proton export across plasma membrane; proton transmembrane transport; stomatal opening;
Gm18G284300	0.0016419	3.13754	Up	cambium	dihydrosphingosine phosphate lyase	sphingolipid metabolic process; carboxylic acid metabolic process; sphingolipid catabolic process;
Gm15G014000	0.00180864	5.27367	Up	cambium	sulfate transporter 3;4	phosphate ion transport;
Gm18G009700	0.00191739	0.169976	Down	cambium	glyceraldehyde-3-phosphate dehydrogenase C subunit 1	gluconeogenesis; glycolytic process; response to oxidative stress; response to heat; response to sucrose; fruit development; response to hydrogen peroxide; response to cadmium ion; seed development; response to redox state; oxidation-reduction process;
Gm16G045200	0.00192868	3.23883	Up	cambium	Unknown protein	translational elongation;
Gm07G139700	0.0019503	0.127249	Down	cambium	glutathione S-transferase TAU 8	glutathione metabolic process; toxin catabolic process; response to cadmium ion;
Gm17G162000	0.00197303	2.55253	Up	cambium	LOB domain-containing protein 38	regulation of gene expression;
Gm12G154300	0.00208488	0.0948086	Down	cambium	metallothionein 3	cellular copper ion homeostasis;
Gm03G077900	0.00220921	31.9754	Up	cambium	Laccase/Diphenol oxidase family protein	iron ion transport; lignin biosynthetic process; plant-type secondary cell wall biogenesis; lignin catabolic process; iron ion homeostasis; oxidation-reduction process;
Gm15G104600	0.0022313	3.46735	Up	cambium	Unknown protein	epidermal cell differentiation; stomatal complex development; positive regulation of transcription, DNA-templated;
Gm05G068500	0.0023039	0.0196078	Down	cambium	Protein of unknown function (DUF581)	response to sucrose; response to glucose; response to starvation; cellular response to hypoxia; response to mannose;
Gm02G311900	0.00234653	8.9376	Up	cambium	Unknown protein	biological process;
Gm01G105600	0.00234654	8.9376	Up	cambium	Encodes a protein involved in salt tolerance, names SIS (Salt Induced Serine rich).	response to salt stress;
Gm19G229000	0.00234654	8.9376	Up	cambium	thioredoxin family protein	embryo sac development; double fertilization forming a zygote and endosperm; embryo development ending in seed dormancy; response to endoplasmic reticulum stress; cell redox homeostasis; response to cadmium ion; pollen tube development;
Gm17G069500	0.00240216	7.42759	Up	cambium	Unknown protein	NA
Gm15G008500	0.00240218	7.42759	Up	cambium	phospholipase D alpha 1	fatty acid metabolic process; response to abscisic acid; abscisic acid-activated signaling pathway; positive regulation of abscisic acid-activated signaling pathway; seed germination; ethylene-activated signaling pathway; regulation of stomatal movement; leaf shaping; lipid catabolic process; phosphatidylcholine metabolic process; response to cadmium ion;
Gm09G270900	0.00278389	5.30542	Up	cambium	calmodulin like 42	trichome branching;
Gm03G186300	0.00278393	5.30542	Up	cambium	phosphatidyl inositol monophosphate 5 kinase	carbohydrate metabolic process; cellular amino acid metabolic process;
Gm10G296900	0.00280262	6.39507	Up	cambium	ENTH/VHS family protein	protein transport;
Gm07G147000	0.00281958	2.84625	Up	cambium	Transmembrane amino acid transporter family protein	establishment of planar polarity; amino acid transmembrane transport; response to nematode; response to ethylene; response to auxin; auxin-activated signaling pathway; auxin polar transport; positive gravitropism; lateral root formation; root hair cell differentiation; root cap development;
Gm17G170600	0.0034316	5.72279	Up	cambium	Plant protein of unknown function (DUF869)	biological process;
Gm06G003200	0.00356972	37.1379	Up	cambium	plasma membrane intrinsic protein 2;8	water transport; response to abscisic acid; transmembrane transport;
Gm12G200600	0.0036526	0.0188679	Down	cambium	Wound-responsive family protein	NA
Gm06G084600	0.00420163	4.84236	Up	cambium	tonoplast intrinsic protein 4;1	transmembrane transport;
Gm11G119000	0.00426435	24.4253	Up	cambium	Unknown protein	NA
Gm03G137900	0.00429916	3.13754	Up	cambium	seed imbibition 2	response to oxidative stress; raffinose catabolic process; response to karrikin;
Gm04G036600	0.00435215	12.3793	Up	cambium	Cupredoxin superfamily protein	NA
Gm15G052700	0.00436884	2.54271	Up	cambium	Peroxidase superfamily protein	response to stress; response to oxidative stress; plant-type cell wall organization; lignin metabolic process; hydrogen peroxide catabolic process; oxidation-reduction process; cellular oxidant detoxification;
Gm13G085900	0.00517947	0.0212766	Down	cambium	Unknown protein	NA
Gm03G070300	0.00523445	4.70005	Up	cambium	serine carboxypeptidase-like 19	proteolysis; secondary metabolic process;
Gm07G047800	0.0055722	3.3132	Up	cambium	Calcium-binding endonuclease/exonuclease/phosphatase family	NA
Gm19G190000	0.00569855	0.0232558	Down	cambium	Unknown protein	regulation of transcription, DNA-templated; negative regulation of gene expression; cellular response to hypoxia; regulation of cellular response to hypoxia;
Gm08G230500	0.00583152	12.5515	Up	cambium	MLP-like protein 43	defense response;
Gm11G155100	0.00642072	5.30542	Up	cambium	response regulator 9	phosphorelay signal transduction system; regulation of transcription, DNA-templated; circadian rhythm; response to cytokinin; cytokinin-activated signaling pathway;
Gm18G254100	0.00658535	3.50837	Up	cambium	AAA-ATPase 1	response to cold; response to water deprivation; response to salt stress; response to abscisic acid; fruit development; seed maturation;
Gm14G171700	0.00699587	4.31482	Up	cambium	Haloacid dehalogenase-like hydrolase (HAD) superfamily protein	NA
Gm09G044500	0.00706624	2.96145	Up	cambium	multidrug resistance-associated protein 4	response to water deprivation; response to wounding; response to nematode; stomatal movement; transmembrane transport;
Gm09G266000	0.00725493	26.8128	Up	cambium	xylem serine peptidase 1	proteolysis;
Gm06G031000	0.00727513	0.120835	Down	cambium	Unknown protein	anaerobic respiration; cellular response to hypoxia;
Gm06G299000	0.00727516	0.120835	Down	cambium	Wound-responsive family protein	cellular response to hypoxia;
Gm07G106000	0.00762031	6.39507	Up	cambium	ARM repeat superfamily protein	response to chitin; protein ubiquitination;
Gm09G038700	0.00771445	3.3132	Up	cambium	cAMP-regulated phosphoprotein 19-related protein	biological process;
Gm04G206800	0.00799609	0.223198	Down	cambium	SAUR-like auxin-responsive protein family	response to auxin;
Gm13G195200	0.00853864	8.9376	Up	cambium	protein kinases;ubiquitin-protein ligases	protein phosphorylation; defense response; response to abscisic acid; abscisic acid-activated signaling pathway; negative regulation of abscisic acid-activated signaling pathway; endosomal transport; protein ubiquitination; secretion by cell; late endosome to vacuole transport; developmental growth;
Gm11G139600	0.00853864	8.9376	Up	cambium	ENTH/VHS family protein	biological process;
Gm15G055900	0.00853867	8.9376	Up	cambium	Unknown protein	NA
Gm14G121200	0.00853869	8.9376	Up	cambium	alcohol dehydrogenase 1	response to hypoxia; response to osmotic stress; response to cold; response to flooding; response to water deprivation; response to salt stress; response to abscisic acid; response to sucrose; response to caffeine; response to estradiol; response to hydrogen peroxide; cellular respiration; formaldehyde catabolic process; response to cadmium ion; oxidation-reduction process; cellular response to h…
Gm11G054900	0.00853869	8.9376	Up	cambium	PLC-like phosphodiesterases superfamily protein	NA
Gm09G007900	0.00853871	8.9376	Up	cambium	Phosphofructokinase family protein	fructose 6-phosphate metabolic process; response to glucose; photosynthesis; response to cadmium ion;
Gm13G109800	0.0085941	0.179764	Down	cambium	oxophytodienoate-reductase 3	response to wounding; response to fungus; jasmonic acid biosynthetic process; response to ozone; oxylipin biosynthetic process; stamen development; oxidation-reduction process;
Gm17G151000	0.00874253	0.193973	Down	cambium	Protein of unknown function (DUF581)	response to sucrose; response to glucose; response to starvation; response to mannose;
Gm06G297900	0.00877251	0.0222222	Down	cambium	Wound-responsive family protein	cellular response to hypoxia;
Gm19G091400	0.00896589	0.025641	Down	cambium	Ferritin/ribonucleotide reductase-like family protein	DNA replication; DNA repair; multicellular organism development; deoxyribonucleotide biosynthetic process; programmed cell death; regulation of cell cycle; oxidation-reduction process;
Gm09G160200	0.00908942	4.56791	Up	cambium	Putative integral membrane protein conserved region (DUF2404)	lipid transport; signal transduction;
Gm19G259300	0.0091068	3.04148	Up	cambium	D-arabinono-1,4-lactone oxidase family protein	L-ascorbic acid biosynthetic process; oxidation-reduction process;
Gm13G101700	0.00915336	7.21675	Up	cambium	autoinhibited Ca2+ -ATPase, isoform 8	response to nematode; calcium ion transmembrane transport;
Gm06G064500	0.00915337	7.21675	Up	cambium	Unknown protein	biological process;
Gm13G104000	0.00915338	7.21675	Up	cambium	beta galactosidase 1	carbohydrate metabolic process;
Gm10G279400	0.00915339	7.21675	Up	cambium	Unknown protein	NA
Gm02G049400	0.0091534	7.21675	Up	cambium	Peptide methionine sulfoxide reductase family protein	cellular response to oxidative stress; oxidation-reduction process;
Gm14G158600	0.00915341	7.21675	Up	cambium	wall associated kinase 5	protein phosphorylation; cell surface receptor signaling pathway;
Gm11G046900	0.00915341	7.21675	Up	cambium	heptahelical protein 4	response to hormone; response to sucrose;
Gm15G152400	0.00915343	7.21675	Up	cambium	Disease resistance protein (TIR-NBS-LRR class) family	signal transduction; plant-type hypersensitive response; defense response to bacterium;
Gm13G337900	0.00915344	7.21675	Up	cambium	Haloacid dehalogenase-like hydrolase (HAD) superfamily protein	NA
Gm05G136000	0.00915345	7.21675	Up	cambium	Unknown protein	histone exchange;
Gm07G117300	0.00934654	0.159509	Down	cambium	Protein of unknown function (DUF581)	response to starvation;
Gm10G282200	0.00988937	5.36256	Up	cambium	Unknown protein	oxidation-reduction process;
Gm15G115200	0.00988939	5.36256	Up	cambium	tonoplast dicarboxylate transporter	malate transport; regulation of intracellular pH; anion transmembrane transport;
Gm04G023800	0.0098894	5.36256	Up	cambium	Protein of unknown function (DUF668)	translational elongation; response to peptide hormone; positive regulation of growth;
Gm02G064300	0.0106092	3.1642	Up	cambium	ribonuclease 1	RNA catabolic process; aging; response to wounding; anthocyanin-containing compound biosynthetic process; cellular response to phosphate starvation;
Gm13G081000	0.0106093	3.1642	Up	cambium	nodulin MtN21 /EamA-like transporter family protein	amino acid transport; amino acid export across plasma membrane; amino acid import; amino acid homeostasis;
Gm06G145300	0.0113193	6.04293	Up	cambium	Peroxidase superfamily protein	response to oxidative stress; lignin biosynthetic process; xylem development; hydrogen peroxide catabolic process; oxidation-reduction process; positive regulation of syringal lignin biosynthetic process;
Gm01G031500	0.0113237	0.131118	Down	cambium	aldehyde dehydrogenase 2B7	oxidation-reduction process;
Gm06G298900	0.0116971	0.155139	Down	cambium	Wound-responsive family protein	cellular response to hypoxia;
Gm02G259700	0.0119283	0.125767	Down	cambium	Hypoxia-responsive family protein	mitochondrial respiratory chain complex IV assembly;
Gm16G178100	0.0125229	2.65866	Up	cambium	Heavy metal transport/detoxification superfamily protein	metal ion transport;
Gm06G104800	0.0129771	0.198686	Down	cambium	Haloacid dehalogenase-like hydrolase (HAD) superfamily protein	trehalose biosynthetic process; response to cadmium ion;
Gm15G274300	0.0130276	0.143315	Down	cambium	MLP-like protein 31	defense response;
Gm15G217100	0.0130832	7.51795	Up	cambium	MLP-like protein 43	defense response;
Gm18G191400	0.0132099	10.5251	Up	cambium	kunitz trypsin inhibitor 1	response to molecule of bacterial origin; response to molecule of fungal origin; response to wounding; response to nematode; response to insect; response to salicylic acid; programmed cell death; response to hydrogen peroxide; defense response to bacterium;
Gm09G198900	0.0133786	3.70298	Up	cambium	Unknown protein	NA
Gm14G219600	0.0134119	2.53336	Up	cambium	Pathogenesis-related thaumatin superfamily protein	defense response;
Gm04G022300	0.0138258	3.25388	Up	cambium	Subtilisin-like serine endopeptidase family protein	proteolysis; response to carbon dioxide; negative regulation of defense response to bacterium; regulation of stomatal complex development; negative regulation of stomatal complex development;
Gm06G094900	0.014122	0.0285714	Down	cambium	transducin family protein / WD-40 repeat family protein	negative regulation of fatty acid biosynthetic process;
Gm04G095900	0.0141222	0.0285714	Down	cambium	Tetratricopeptide repeat (TPR)-like superfamily protein	biological process;
Gm13G149700	0.0141223	0.0285714	Down	cambium	Unknown protein	regulation of transcription, DNA-templated; negative regulation of gene expression; cellular response to hypoxia; regulation of cellular response to hypoxia;
Gm14G195000	0.0149116	7.42759	Up	cambium	glutamine-dependent asparagine synthase 1	asparagine biosynthetic process; glutamine metabolic process; cellular amino acid catabolic process; response to light stimulus; response to absence of light; response to sucrose; response to glucose; response to fructose; cellular response to sucrose starvation; L-asparagine biosynthetic process;
Gm15G169100	0.0150802	0.28224	Down	cambium	xyloglucan endotransglycosylase 6	xyloglucan metabolic process; cell wall biogenesis; cell wall organization;
Gm11G053900	0.0152393	26.8128	Up	cambium	Plant protein of unknown function (DUF869)	biological process;
Gm11G124500	0.0156808	3.49724	Up	cambium	homolog of carrot EP3-3 chitinase	polysaccharide catabolic process; chitin catabolic process; defense response; response to wounding; response to bacterium; plant-type hypersensitive response; somatic embryogenesis; cell wall macromolecule catabolic process;
Gm04G225500	0.0158998	0.0188679	Down	cambium	response to low sulfur 2	defense response to oomycetes; response to salt stress; chloroplast organization; cellular response to sulfur starvation; regulation of defense response; defense response to bacterium; positive regulation of transcription, DNA-templated; regulation of response to osmotic stress; cellular oxidant detoxification;
Gm16G082700	0.0159016	2.99765	Up	cambium	serine carboxypeptidase-like 20	proteolysis; secondary metabolic process;
Gm20G177600	0.0161481	3.1642	Up	cambium	LOB domain-containing protein 1	biological process;
Gm08G153400	0.016692	3.04148	Up	cambium	Unknown protein	NA
Gm07G178200	3.31257e-38	0.00126676	Down	Cortex	Cupredoxin superfamily protein	NA
Gm03G029100	2.52736e-32	0.301603	Down	Cortex	Plant invertase/pectin methylesterase inhibitor superfamily	response to bacterium; response to fungus; cell wall modification; pectin catabolic process; defense response to Gram-negative bacterium;
Gm20G159700	1.31288e-28	0.288551	Down	Cortex	cytochrome P450, family 715, subfamily A, polypeptide 1	NA
Gm11G119900	1.81288e-28	3.42122	Up	Cortex	unknown seed protein like 1	seed development;
Gm08G320200	4.20476e-23	3.94069	Up	Cortex	WRKY family transcription factor	ethylene-activated signaling pathway; response to chitin; cellular response to phosphate starvation; negative regulation of transcription, DNA-templated; cellular response to boron-containing substance deprivation;
Gm07G039700	3.37724e-20	0.310522	Down	Cortex	Protein kinase superfamily protein	protein phosphorylation; phosphorylation;
Gm08G061200	7.98261e-19	0.321196	Down	Cortex	Quinone reductase family protein	oxidation-reduction process;
Gm08G192000	1.13765e-18	3.13599	Up	Cortex	Glycosyl hydrolases family 32 protein	carbohydrate metabolic process; response to wounding; defense response to fungus; response to karrikin;
Gm02G298100	1.2383e-18	4.00052	Up	Cortex	Copper transport protein family	biological process;
Gm03G248400	6.64246e-18	3.5253	Up	Cortex	Unknown protein	oxidation-reduction process;
Gm10G019000	2.70311e-16	1.57914	Up	Cortex	multidrug resistance-associated protein 4	response to water deprivation; response to wounding; response to nematode; stomatal movement; transmembrane transport;
Gm07G243651	1.61676e-13	0.423007	Down	Cortex	Unknown protein	NA
Gm19G198800	4.80653e-13	0.47173	Down	Cortex	Late embryogenesis abundant (LEA) hydroxyproline-rich glycoprotein family	leaf senescence; defense response to virus; response to other organism;
Gm03G162800	4.94608e-12	0.414366	Down	Cortex	phosphate transporter 1;7	phosphate ion transport; arsenate ion transmembrane transport;
Gm16G064100	7.3259e-12	0.387184	Down	Cortex	Leucine-rich repeat receptor-like protein kinase family protein	protein phosphorylation; hormone-mediated signaling pathway; pollen tube guidance;
Gm20G032400	7.93177e-12	0.403333	Down	Cortex	EXS (ERD1/XPR1/SYG1) family protein	phosphate ion transport; cellular response to phosphate starvation; phosphate ion homeostasis; zinc ion homeostasis;
Gm17G039100	1.88511e-11	0.425497	Down	Cortex	S-adenosylmethionine synthetase family protein	methionine metabolic process; S-adenosylmethionine biosynthetic process; one-carbon metabolic process; response to cold; lignin biosynthetic process;
Gm17G030400	1.95573e-11	0.418556	Down	Cortex	MLP-like protein 423	defense response; abscisic acid-activated signaling pathway;
Gm06G145300	2.00182e-11	0.433115	Down	Cortex	Peroxidase superfamily protein	response to oxidative stress; lignin biosynthetic process; xylem development; hydrogen peroxide catabolic process; oxidation-reduction process; positive regulation of syringal lignin biosynthetic process;
Gm17G015400	2.20193e-11	2.81977	Up	Cortex	cytochrome P450, family 77, subfamily B, polypeptide 1	oxidation-reduction process;
Gm08G091400	3.23061e-11	0.360674	Down	Cortex	glutamate decarboxylase	glutamate catabolic process; response to cadmium ion;
Gm08G140600	4.95145e-11	1.6745	Up	Cortex	ferulic acid 5-hydroxylase 1	phenylpropanoid biosynthetic process; lignin biosynthetic process; response to UV-B; oxidation-reduction process;
Gm03G098600	6.49399e-11	0.488474	Down	Cortex	alkenal reductase	response to oxidative stress; response to cadmium ion; oxidation-reduction process;
Gm16G021200	6.54777e-11	0.399676	Down	Cortex	cytochrome P450, family 78, subfamily A, polypeptide 6	regulation of growth; seed development; oxidation-reduction process;
Gm11G168428	1.06219e-10	2.29967	Up	Cortex	cytochrome P450, family 83, subfamily B, polypeptide 1	tryptophan biosynthetic process; response to insect; shade avoidance; induced systemic resistance; indoleacetic acid biosynthetic process; indole glucosinolate biosynthetic process; response to red light; regulation of growth; defense response to bacterium; adventitious root development; defense response by callose deposition in cell wall; oxidation-reduction process;
Gm11G040700	1.64653e-10	0.464422	Down	Cortex	expansin-like B1	sexual reproduction;
Gm02G016600	2.91838e-10	0.49779	Down	Cortex	Plant invertase/pectin methylesterase inhibitor superfamily	response to cold; response to fungus; response to brassinosteroid; cell wall modification; pectin catabolic process;
Gm08G300900	8.59014e-10	1.91428	Up	Cortex	open reading frame 204	biological process;
Gm16G059300	1.06917e-09	0.466686	Down	Cortex	calmodulin-like 38	response to wounding; cellular response to hypoxia;
Gm19G145200	1.08226e-09	2.13261	Up	Cortex	polygalacturonase inhibiting protein 1	signal transduction;
Gm19G212300	1.96594e-09	0.35271	Down	Cortex	Plant invertase/pectin methylesterase inhibitor superfamily	response to cold; response to fungus; response to brassinosteroid; cell wall modification; pectin catabolic process;
Gm08G158500	2.0508e-09	0.454278	Down	Cortex	Unknown protein	biological process;
Gm03G056500	2.05807e-09	0.48257	Down	Cortex	SELT-like protein precursor	NA
Gm01G210400	2.15177e-09	0.359206	Down	Cortex	Lactate/malate dehydrogenase family protein	response to abscisic acid;
Gm13G305800	3.12823e-09	0.487275	Down	Cortex	Receptor-like protein kinase-related family protein	response to abscisic acid;
Gm16G082100	3.34692e-09	2.08208	Up	Cortex	Unknown protein	NA
Gm08G249900	6.62628e-09	0.35622	Down	Cortex	reversibly glycosylated polypeptide 2	pollen development; plant-type cell wall biogenesis; arabinose biosynthetic process; UDP-L-arabinose metabolic process; response to cadmium ion; cell wall organization; plant-type cell wall organization or biogenesis;
Gm13G138300	7.89649e-09	0.359152	Down	Cortex	Peroxidase superfamily protein	response to stress; response to oxidative stress; hydrogen peroxide catabolic process; rhythmic process; defense response to fungus; oxidation-reduction process;
Gm12G108400	1.08719e-08	1.96293	Up	Cortex	STRUBBELIG-receptor family 3	protein phosphorylation; circadian rhythm;
Gm20G010000	1.29111e-08	0.487734	Down	Cortex	Cupredoxin superfamily protein	NA
Gm09G198900	1.42666e-08	0.404004	Down	Cortex	Unknown protein	NA
Gm09G276800	2.12338e-08	0.369023	Down	Cortex	AZA-guanine resistant1	purine nucleobase transport; adenine transport; guanine transport;
Gm15G187633	2.52684e-08	1.66704	Up	Cortex	Unknown protein	NA
Gm18G055600	4.43462e-08	0.362631	Down	Cortex	Peroxidase superfamily protein	response to oxidative stress; lignin biosynthetic process; xylem development; hydrogen peroxide catabolic process; oxidation-reduction process; positive regulation of syringal lignin biosynthetic process;
Gm01G219001	4.97537e-08	1.60499	Up	Cortex	heavy metal atpase 5	copper ion transport; detoxification of copper ion; response to copper ion;
Gm17G239000	5.66227e-08	1.51592	Up	Cortex	Granulin repeat cysteine protease family protein	proteolysis; response to water deprivation; defense response to fungus; proteolysis involved in cellular protein catabolic process;
Gm07G256300	5.76552e-08	1.57269	Up	Cortex	Family of unknown function (DUF716) _x0001_	biological process;
Gm06G319460	5.84533e-08	0.435274	Down	Cortex	Unknown protein	NA
Gm10G234600	1.24401e-07	0.419589	Down	Cortex	cytochrome P450, family 715, subfamily A, polypeptide 1	NA
Gm14G087100	1.34287e-07	0.433073	Down	Cortex	Cyclin A3;1	regulation of cyclin-dependent protein serine/threonine kinase activity; mitotic cell cycle phase transition; cell division;
Gm06G163700	1.75757e-07	0.389085	Down	Cortex	Unknown protein	regulation of transcription, DNA-templated; multicellular organism development; ethylene-activated signaling pathway; defense response to fungus;
Gm08G178100	4.21863e-07	2.13936	Up	Cortex	Aldolase-type TIM barrel family protein	response to symbiotic fungus; response to cadmium ion; oxidation-reduction process;
Gm05G136100	4.22284e-07	0.393414	Down	Cortex	glutamate decarboxylase 4	glutamate catabolic process;
Gm14G005700	5.12877e-07	0.369382	Down	Cortex	Unknown protein	oxidation-reduction process;
Gm09G069800	6.2691e-07	1.72635	Up	Cortex	Cysteine proteinases superfamily protein	proteolysis; proteolysis involved in cellular protein catabolic process;
Gm07G256100	6.83707e-07	2.01099	Up	Cortex	alpha/beta-Hydrolases superfamily protein	NA
Gm18G289900	7.03917e-07	2.2961	Up	Cortex	Uncharacterised protein family (UPF0497)	NA
Gm08G338800	7.84974e-07	0.482286	Down	Cortex	UDP-Glycosyltransferase superfamily protein	xenobiotic metabolic process; response to toxic substance; lignin biosynthetic process; xenobiotic catabolic process;
Gm05G126900	9.07734e-07	1.56223	Up	Cortex	SurNOD19	biological process;
Gm03G176300	9.34496e-07	1.91133	Up	Cortex	Glutathione S-transferase family protein	response to toxic substance; protein glutathionylation; response to cadmium ion;
Gm17G151700	9.45738e-07	0.488998	Down	Cortex	expansin-like B1	sexual reproduction;
Gm20G204000	9.60409e-07	1.75445	Up	Cortex	phosphate transporter 1;7	phosphate ion transport; arsenate ion transmembrane transport;
Gm17G030000	1.13689e-06	0.427509	Down	Cortex	MLP-like protein 423	defense response; abscisic acid-activated signaling pathway;
Gm07G138000	1.38407e-06	0.435128	Down	Cortex	Unknown protein	NA
Gm09G133875	1.61119e-06	1.35622	Up	Cortex	Unknown protein	NA
Gm07G178100	2.08914e-06	0.488132	Down	Cortex	Cupredoxin superfamily protein	NA
Gm17G147400	3.05259e-06	1.85295	Up	Cortex	expansin-like B1	sexual reproduction;
Gm15G146600	3.94103e-06	0.410754	Down	Cortex	MLP-like protein 423	defense response; abscisic acid-activated signaling pathway;
Gm15G013900	4.76037e-06	0.469249	Down	Cortex	Coatomer, beta' subunit	intracellular protein transport; endoplasmic reticulum to Golgi vesicle-mediated transport; retrograde vesicle-mediated transport, Golgi to endoplasmic reticulum; intra-Golgi vesicle-mediated transport;
Gm12G044600	4.7857e-06	1.88684	Up	Cortex	unknown seed protein like 1	seed development;
Gm08G341400	4.83564e-06	1.75475	Up	Cortex	Kunitz family trypsin and protease inhibitor protein	defense response; response to insect; negative regulation of peptidase activity;
Gm07G185800	7.26917e-06	1.69844	Up	Cortex	CBS domain-containing protein with a domain of unknown function (DUF21)	cellular manganese ion homeostasis;
Gm04G040000	1.00425e-05	1.41698	Up	Cortex	HXXXD-type acyl-transferase family protein	NA
Gm02G008000	1.13388e-05	1.29108	Up	Cortex	ATP binding cassette subfamily B4	gravitropism; response to auxin; auxin-activated signaling pathway; response to cytokinin; auxin polar transport; auxin efflux; basipetal auxin transport; root hair elongation; transmembrane transport; auxin influx;
Gm05G055200	1.18068e-05	0.370171	Down	Cortex	Plant invertase/pectin methylesterase inhibitor superfamily protein	negative regulation of catalytic activity;
Gm09G122000	1.22738e-05	0.486695	Down	Cortex	Plant invertase/pectin methylesterase inhibitor superfamily protein	negative regulation of catalytic activity;
Gm07G243900	1.232e-05	0.467533	Down	Cortex	MLP-like protein 423	defense response; abscisic acid-activated signaling pathway;
Gm14G010500	1.42436e-05	1.90346	Up	Cortex	seed imbibition 1	carbohydrate metabolic process;
Gm15G040200	1.63027e-05	0.464703	Down	Cortex	histone H2A 12	chromatin organization; chromatin silencing; heterochromatin organization;
Gm01G083300	1.73835e-05	1.59258	Up	Cortex	endonuclease 2	DNA catabolic process; nucleic acid phosphodiester bond hydrolysis; RNA phosphodiester bond hydrolysis, endonucleolytic;
Gm06G117200	1.89577e-05	2.79035	Up	Cortex	2-oxoglutarate (2OG) and Fe(II)-dependent oxygenase superfamily protein	defense response; ethylene biosynthetic process; oxidation-reduction process;
Gm18G028100	2.16653e-05	1.68729	Up	Cortex	Alpha/beta hydrolase related protein	biological process;
Gm19G177200	2.203e-05	1.51344	Up	Cortex	Glutathione S-transferase family protein	response to toxic substance; protein glutathionylation; response to cadmium ion;
Gm11G046000	2.35583e-05	0.431645	Down	Cortex	phytosulfokine 4 precursor	multicellular organism development; cell population proliferation; animal organ morphogenesis; cell differentiation; cellular response to hypoxia;
Gm20G129900	2.73351e-05	0.478743	Down	Cortex	Plant basic secretory protein (BSP) family protein	NA
Gm20G241500	2.82526e-05	0.471548	Down	Cortex	Chalcone-flavanone isomerase family protein	response to UV; response to auxin; flavonoid biosynthetic process; response to UV-B; response to karrikin;
Gm02G187200	3.41296e-05	0.47328	Down	Cortex	glutathione S-transferase tau 7	glutathione metabolic process; toxin catabolic process; response to salicylic acid;
Gm03G160100	4.04293e-05	1.73264	Up	Cortex	cytochrome P450, family 94, subfamily B, polypeptide 1	response to wounding; jasmonic acid metabolic process; oxidation-reduction process;
Gm08G170700	5.29445e-05	0.32392	Down	Cortex	Unknown protein	biological process;
Gm11G011500	5.47468e-05	0.391142	Down	Cortex	Chalcone and stilbene synthase family protein	response to oxidative stress; response to wounding; response to gravity; chalcone biosynthetic process; response to auxin; response to jasmonic acid; flavonoid biosynthetic process; auxin polar transport; response to UV-B; regulation of anthocyanin biosynthetic process;
Gm06G036700	5.73937e-05	0.45532	Down	Cortex	Cupredoxin superfamily protein	NA
Gm01G085700	5.78806e-05	1.80905	Up	Cortex	UDP-Glycosyltransferase superfamily protein	NA
Gm18G231500	6.47993e-05	1.75235	Up	Cortex	Unknown protein	NA
Gm17G080400	6.74478e-05	1.5373	Up	Cortex	transporter associated with antigen processing protein 2	response to aluminum ion; transmembrane transport;
Gm13G119000	7.29172e-05	1.82065	Up	Cortex	P-glycoprotein 11	transmembrane transport;
Gm12G007200	8.90699e-05	1.53704	Up	Cortex	Unknown protein	NA
Gm19G245500	0.000106813	1.66594	Up	Cortex	pathogenesis-related 4	response to virus; systemic acquired resistance; response to ethylene; defense response to fungus, incompatible interaction; killing of cells of other organism; defense response to bacterium; response to herbivore;
Gm12G155300	0.00010826	1.25956	Up	Cortex	cytochrome c oxidase subunit 3	mitochondrial electron transport, cytochrome c to oxygen; aerobic respiration; aerobic electron transport chain; respiratory electron transport chain;
Gm07G168900	0.000132476	2.03364	Up	Cortex	tolB protein-related	proteolysis;
Gm17G180500	0.000133169	1.56162	Up	Cortex	SKU5 similar 15	iron ion transport; iron ion homeostasis; oxidation-reduction process;
Gm12G197900	0.000142177	0.495006	Down	Cortex	Calcium-binding EF-hand family protein	trichome branching;
Gm01G040900	0.000169316	2.11141	Up	Cortex	Unknown protein	mRNA processing; RNA splicing; embryo development ending in seed dormancy; posttranscriptional gene silencing by RNA;
Gm06G221100	0.000185075	0.336609	Down	Cortex	phloem protein 2-A9	NA
Gm11G244900	0.000207657	1.80505	Up	Cortex	Pectate lyase family protein	pectin catabolic process;
Gm20G105500	0.000233872	1.56389	Up	Cortex	Unknown protein	oxidation-reduction process;
Gm07G140000	0.00024274	1.43823	Up	Cortex	glutathione S-transferase TAU 8	glutathione metabolic process; toxin catabolic process; response to cadmium ion;
Gm09G110500	0.000281916	1.51819	Up	Cortex	Concanavalin A-like lectin protein kinase family protein	protein phosphorylation;
Gm10G010100	0.000287456	1.60069	Up	Cortex	Unknown protein	NA
Gm19G065000	0.000295331	1.78735	Up	Cortex	Protein of unknown function (DUF1645)	biological process;
Gm16G155700	0.000304944	1.52563	Up	Cortex	glutathione-disulfide reductase	glutathione metabolic process; cell redox homeostasis;
Gm13G209600	0.000326128	1.38607	Up	Cortex	Family of unknown function (DUF716) _x0001_	biological process;
Gm08G128100	0.000335787	0.27768	Down	Cortex	plantacyanin	pollination; anther development;
Gm03G227400	0.000345142	1.6543	Up	Cortex	germin-like protein 5	response to stress; response to cold; plasmodesmata-mediated intercellular transport; regulation of root development;
Gm09G013700	0.000396165	1.61542	Up	Cortex	Heavy metal transport/detoxification superfamily protein	NA
Gm06G224900	0.000423642	1.56272	Up	Cortex	Unknown protein	NA
Gm11G147700	0.000427214	2.17782	Up	Cortex	Late embryogenesis abundant (LEA) protein-related	NA
Gm07G140700	0.000491371	1.65175	Up	Cortex	glutathione S-transferase TAU 8	glutathione metabolic process; toxin catabolic process; response to cadmium ion;
Gm03G160200	0.000588261	1.3102	Up	Cortex	cytochrome P450, family 94, subfamily B, polypeptide 1	response to wounding; jasmonic acid metabolic process; oxidation-reduction process;
Gm18G190000	0.000689315	0.361989	Down	Cortex	Bifunctional inhibitor/lipid-transfer protein/seed storage 2S albumin superfamily protein	systemic acquired resistance;
Gm06G315100	0.000734951	1.48951	Up	Cortex	aminophospholipid ATPase 1	phospholipid translocation;
Gm01G202100	0.00095791	0.4888	Down	Cortex	expansin-like A2	unidimensional cell growth; plant-type cell wall loosening; response to cyclopentenone; sexual reproduction;
Gm19G023000	0.000962141	1.48739	Up	Cortex	Ribosomal protein L34e superfamily protein	NA
Gm19G263100	0.00108396	1.24592	Up	Cortex	high affinity K+ transporter 5	potassium ion transport; potassium ion transmembrane transport;
Gm05G138700	0.00115471	1.55512	Up	Cortex	xyloglucan endotransglucosylase/hydrolase 28	fruit development; xyloglucan metabolic process; cell wall biogenesis; cell wall organization; stamen filament development;
Gm03G263000	0.00117001	1.49073	Up	Cortex	RING/U-box superfamily protein	protein ubiquitination;
Gm15G162600	0.00128327	1.56032	Up	Cortex	H(+)-ATPase 1	response to water deprivation; response to abscisic acid; regulation of stomatal movement; regulation of intracellular pH; proton export across plasma membrane; proton transmembrane transport; stomatal opening;
Gm12G189600	0.00159919	1.46759	Up	Cortex	P-loop containing nucleoside triphosphate hydrolases superfamily protein	rRNA processing; ribosome biogenesis; leaf development; cotyledon development; positive regulation of ribosome biogenesis; regulation of auxin polar transport;
Gm11G147600	0.00162333	1.92033	Up	Cortex	Late embryogenesis abundant (LEA) protein-related	NA
Gm19G201000	0.00179204	1.51249	Up	Cortex	Unknown protein	biological process;
Gm19G245400	0.00202149	1.49601	Up	Cortex	pathogenesis-related 4	response to virus; systemic acquired resistance; response to ethylene; defense response to fungus, incompatible interaction; killing of cells of other organism; defense response to bacterium; response to herbivore;
Gm17G121600	0.00205143	1.31307	Up	Cortex	TBP-associated factor 2	transcription initiation from RNA polymerase II promoter; positive regulation of transcription by RNA polymerase II;
Gm16G041200	0.00205389	1.37723	Up	Cortex	glutamate dehydrogenase 1	glutamate catabolic process; nitrogen compound metabolic process; response to absence of light; response to cadmium ion; oxidation-reduction process;
Gm16G211800	0.00206187	2.03745	Up	Cortex	Kunitz family trypsin and protease inhibitor protein	defense response; response to insect; negative regulation of peptidase activity;
Gm04G225500	0.00212144	1.40131	Up	Cortex	response to low sulfur 2	defense response to oomycetes; response to salt stress; chloroplast organization; cellular response to sulfur starvation; regulation of defense response; defense response to bacterium; positive regulation of transcription, DNA-templated; regulation of response to osmotic stress; cellular oxidant detoxification;
GmU031505	0.00236318	1.62433	Up	Cortex	Unknown protein	NA
Gm19G082300	0.00274956	1.33533	Up	Cortex	glucose-6-phosphate dehydrogenase 6	glucose metabolic process; pentose-phosphate shunt, oxidative branch;
Gm16G073400	0.00290813	1.5028	Up	Cortex	Protein of unknown function (DUF1645)	biological process;
Gm08G244800	0.00350728	1.50009	Up	Cortex	UDP-Glycosyltransferase superfamily protein	NA
Gm14G213500	0.0035886	1.31522	Up	Cortex	ribosomal protein S12C	translation;
Gm11G162100	0.0037421	0.499291	Down	Cortex	Peroxidase superfamily protein	response to oxidative stress; lignin biosynthetic process; xylem development; hydrogen peroxide catabolic process; oxidation-reduction process; positive regulation of syringal lignin biosynthetic process;
Gm19G162100	0.00374939	1.39941	Up	Cortex	cytochrome P450, family 94, subfamily B, polypeptide 1	response to wounding; jasmonic acid metabolic process; oxidation-reduction process;
Gm19G018600	0.00392288	1.20399	Up	Cortex	AAA-ATPase 1	response to cold; response to water deprivation; response to salt stress; response to abscisic acid; fruit development; seed maturation;
Gm01G018100	0.00419128	0.445046	Down	Cortex	Unknown protein	NA
Gm19G003600	0.00455916	1.35948	Up	Cortex	cytochrome P450, family 96, subfamily A, polypeptide 1	oxidation-reduction process;
Gm15G071000	0.00461153	1.29361	Up	Cortex	Unknown protein	NA
Gm15G089600	0.00461341	1.46215	Up	Cortex	Protein of unknown function, DUF584	response to gibberellin;
Gm17G016600	0.00470266	1.64271	Up	Cortex	Eukaryotic aspartyl protease family protein	proteolysis; protein catabolic process; cellular response to hypoxia;
Gm07G043900	0.00487577	1.4165	Up	Cortex	Phosphoinositide phosphatase family protein	NA
Gm07G125500	0.00495733	1.59458	Up	Cortex	Unknown protein	NA
Gm19G020700	0.00507236	1.41647	Up	Cortex	Galactose mutarotase-like superfamily protein	glucose metabolic process; galactose catabolic process via UDP-galactose;
Gm06G072000	0.00515529	1.59581	Up	Cortex	Unknown protein	chloroplast disassembly;
Gm18G265900	0.00553276	1.32274	Up	Cortex	UDP-Glycosyltransferase superfamily protein	NA
Gm13G186200	0.00569935	1.78657	Up	Cortex	12-oxophytodienoate reductase 2	response to wounding; jasmonic acid biosynthetic process; oxylipin biosynthetic process; oxidation-reduction process;
Gm08G230500	0.0060848	0.352834	Down	Cortex	MLP-like protein 43	defense response;
Gm15G120400	0.00630246	0.418375	Down	Cortex	Calcium-dependent lipid-binding (CaLB domain) family protein	abscisic acid-activated signaling pathway;
Gm02G042500	0.00658537	1.67059	Up	Cortex	basic chitinase	polysaccharide catabolic process; chitin catabolic process; plant-type hypersensitive response; jasmonic acid and ethylene-dependent systemic resistance, ethylene mediated signaling pathway; cell wall macromolecule catabolic process; killing of cells of other organism; response to cadmium ion; defense response to fungus;
Gm19G022500	0.00690876	1.45798	Up	Cortex	GAST1 protein homolog 4	response to gibberellin; gibberellic acid mediated signaling pathway; cell redox homeostasis;
Gm20G170400	0.00702598	1.44855	Up	Cortex	NOD26-like intrinsic protein 5;1	response to boron-containing substance; arsenite transport; response to arsenic-containing substance; borate transport; cellular response to boron-containing substance levels;
Gm01G217600	0.00748982	1.32224	Up	Cortex	osmotin 34	defense response; defense response to bacterium, incompatible interaction; defense response to fungus, incompatible interaction;
Gm07G216800	0.00795939	1.51587	Up	Cortex	hydroxyproline-rich glycoprotein family protein	biological process;
Gm12G076600	0.00818691	1.25758	Up	Cortex	glycosyltransferase family protein 2	NA
Gm04G026500	0.00887386	1.29911	Up	Cortex	alpha/beta-Hydrolases superfamily protein	phospholipid biosynthetic process; lipid homeostasis; fatty acid homeostasis; phospholipid homeostasis; triglyceride homeostasis; cellular response to hypoxia;
Gm20G169200	0.0089078	1.32944	Up	Cortex	Peroxidase superfamily protein	response to stress; response to oxidative stress; hydrogen peroxide catabolic process; oxidation-reduction process;
Gm15G188000	0.00944059	1.29933	Up	Cortex	Unknown protein	cellular respiration; oxidation-reduction process;
Gm01G102600	0.0107666	1.22641	Up	Cortex	Unknown protein	response to cold; response to water deprivation; response to toxic substance; response to salt stress; oxidation-reduction process;
Gm20G201800	0.0124035	1.63577	Up	Cortex	Unknown protein	NA
Gm09G041500	0.0131447	1.31491	Up	Cortex	ethylene-responsive element binding protein	regulation of transcription, DNA-templated; cell death; response to ethylene; response to cytokinin; response to jasmonic acid; ethylene-activated signaling pathway; heat acclimation; positive regulation of transcription, DNA-templated; response to other organism;
Gm10G006700	0.0134119	1.94076	Up	Cortex	phosphate transporter 1;7	phosphate ion transport; arsenate ion transmembrane transport;
Gm07G262700	0.0135255	1.31835	Up	Cortex	WRKY family transcription factor	ethylene-activated signaling pathway; response to chitin; cellular response to phosphate starvation; negative regulation of transcription, DNA-templated; cellular response to boron-containing substance deprivation;
Gm08G010300	0.0137783	1.24994	Up	Cortex	Unknown protein	NA
Gm08G103300	0.0137942	1.22228	Up	Cortex	Zn-dependent exopeptidases superfamily protein	biological process;
Gm18G058000	0.0138751	1.32856	Up	Cortex	Lateral organ boundaries (LOB) domain family protein	leaf morphogenesis; shoot system morphogenesis;
Gm04G028500	0.0139411	1.18563	Up	Cortex	thioredoxin H-type 1	glycerol ether metabolic process; positive regulation of catalytic activity; cell redox homeostasis; oxidation-reduction process;
Gm02G067500	0.0139712	1.32647	Up	Cortex	nudix hydrolase homolog 12	NA
Gm17G236700	0.0139712	1.30834	Up	Cortex	acyl-CoA-binding domain 3	response to hypoxia; defense response; response to bacterium; response to absence of light; fatty acid transport; defense response to bacterium; defense response to fungus; cellular response to hypoxia;
Gm10G047700	0.0139712	1.31921	Up	Cortex	Glutathione S-transferase family protein	response to toxic substance; protein glutathionylation; response to cadmium ion;
Gm13G097900	0.0139713	1.18724	Up	Cortex	H(+)-ATPase 1	response to water deprivation; response to abscisic acid; regulation of stomatal movement; regulation of intracellular pH; proton export across plasma membrane; proton transmembrane transport; stomatal opening;
Gm13G186600	0.0141205	1.27788	Up	Cortex	zinc induced facilitator-like 1	response to water deprivation; gravitropism; basipetal auxin transport; root development; response to karrikin; regulation of stomatal closure;
Gm13G043800	0.014122	1.21436	Up	Cortex	white-brown complex homolog protein 11	response to wounding; response to salt stress; response to abscisic acid; stem vascular tissue pattern formation; cotyledon vascular tissue pattern formation; fatty acid transport; transmembrane transport; cutin transport;
Gm07G265000	0.0141223	1.34316	Up	Cortex	Protein of unknown function (DUF506) _x0001_	biological process;
Gm12G055500	0.0141325	1.27362	Up	Cortex	Leucine-rich repeat (LRR) family protein	signal transduction;
Gm05G033600	0.0141606	1.31688	Up	Cortex	Unknown protein	response to oxidative stress; cellular response to hypoxia;
Gm09G088700	0.0141832	1.32139	Up	Cortex	MEI2-like protein 5	positive regulation of meiotic nuclear division; positive regulation of growth; meiotic cell cycle;
Gm06G013300	0.0142497	1.39944	Up	Cortex	Unknown protein	biological process;
Gm16G042900	0.014324	1.19026	Up	Cortex	Unknown protein	regulation of transcription, DNA-templated;
Gm06G114800	0.0143313	1.39463	Up	Cortex	PDI-like 1-2	protein folding; response to high light intensity; photoinhibition; response to endoplasmic reticulum stress; cell redox homeostasis; response to cadmium ion;
Gm17G147500	0.0144774	1.25717	Up	Cortex	expansin-like B1	sexual reproduction;
Gm10G249300	0.014665	1.19632	Up	Cortex	time for coffee	starch metabolic process; response to oxidative stress; response to water deprivation; response to abscisic acid; developmental process; regulation of circadian rhythm; rhythmic process;
Gm02G026700	0.0149116	1.22123	Up	Cortex	SIN3-like 4	negative regulation of transcription by RNA polymerase II; histone deacetylation;
Gm10G098500	0.0150802	1.71939	Up	Cortex	Unknown protein	aerobic respiration; electron transport coupled proton transport; ATP synthesis coupled electron transport; cellular respiration; oxidation-reduction process;
Gm10G070500	0.0152393	0.49687	Down	Cortex	GDSL-like Lipase/Acylhydrolase superfamily protein	lipid catabolic process;
Gm09G062900	0.0152393	1.30551	Up	Cortex	beta-galactosidase 12	carbohydrate metabolic process;
Gm08G175200	0.0152526	1.2778	Up	Cortex	glutathione S-transferase TAU 19	glutathione metabolic process; response to oxidative stress; toxin catabolic process; cellular response to water deprivation; response to cadmium ion; oxidation-reduction process;
Gm17G165900	0.0153737	1.21306	Up	Cortex	WD-40 repeat family protein	regulation of transcription by RNA polymerase II; response to cold; histone deacetylation;
Gm10G024500	0.015456	1.23972	Up	Cortex	Tudor/PWWP/MBT domain-containing protein	NA
Gm17G186100	0.0156808	2.01942	Up	Cortex	Unknown protein	ATP synthesis coupled electron transport; cellular respiration; oxidation-reduction process;
Gm01G108700	0.0158998	0.474126	Down	Cortex	PAR1 protein	biological process;
Gm15G072200	0.0158998	0.330158	Down	Cortex	Protein kinase superfamily protein	phosphorylation; protein autophosphorylation;
Gm13G012200	0.0158998	1.53049	Up	Cortex	Unknown protein	NA
Gm12G028500	0.0158998	1.21748	Up	Cortex	Ribosomal protein L7Ae/L30e/S12e/Gadd45 family protein	maturation of LSU-rRNA;
Gm20G171900	0.0159016	0.417578	Down	Cortex	Peroxidase superfamily protein	response to oxidative stress; hydrogen peroxide catabolic process; oxidation-reduction process; cellular response to hypoxia;
Gm10G234700	0.0159016	0.352384	Down	Cortex	cytochrome P450, family 715, subfamily A, polypeptide 1	NA
Gm05G092200	0.0159016	1.66374	Up	Cortex	Unknown protein	NA
Gm08G091500	0.0161481	0.400149	Down	Cortex	glutamate decarboxylase	glutamate catabolic process; response to cadmium ion;
Gm02G250800	0.0161481	0.407137	Down	Cortex	Glucose-1-phosphate adenylyltransferase family protein	GDP-mannose biosynthetic process; response to heat; response to salt stress; response to jasmonic acid; response to ozone; L-ascorbic acid biosynthetic process; cellulose biosynthetic process; defense response to bacterium; response to ammonium ion;
Gm19G016400	0.0161481	2.96758	Up	Cortex	ABC transporter family protein	transmembrane transport;
Gm09G022800	0.016289	2.08637	Up	Cortex	Peroxidase superfamily protein	response to oxidative stress; hydrogen peroxide catabolic process; oxidation-reduction process;
Gm15G251600	0.016289	1.17142	Up	Cortex	glutathione S-transferase TAU 19	glutathione metabolic process; response to oxidative stress; toxin catabolic process; cellular response to water deprivation; response to cadmium ion; oxidation-reduction process;
Gm18G061100	0.0164069	1.18153	Up	Cortex	glutamine-dependent asparagine synthase 1	asparagine biosynthetic process; glutamine metabolic process; cellular amino acid catabolic process; response to light stimulus; response to absence of light; response to sucrose; response to glucose; response to fructose; cellular response to sucrose starvation; L-asparagine biosynthetic process;
Gm14G085800	0.0165137	1.22734	Up	Cortex	Granulin repeat cysteine protease family protein	proteolysis; response to water deprivation; defense response to fungus; proteolysis involved in cellular protein catabolic process;
Gm16G212500	0.0165137	1.29286	Up	Cortex	Kunitz family trypsin and protease inhibitor protein	defense response; response to insect; negative regulation of peptidase activity;
Gm08G161000	0.0165396	1.15186	Up	Cortex	CTP synthase family protein	CTP biosynthetic process; embryo development ending in seed dormancy; pyrimidine nucleobase biosynthetic process; 'de novo' CTP biosynthetic process; response to cadmium ion;
Gm13G245200	0.0165899	1.23702	Up	Cortex	Ribosomal protein S7p/S5e family protein	ribosomal small subunit assembly; translation;
Gm07G261500	0.0166875	1.0954	Up	Cortex	APS reductase 3	sulfate assimilation; cysteine biosynthetic process; sulfate reduction; cell redox homeostasis; oxidation-reduction process;
Gm03G215800	0.016692	0.397594	Down	Cortex	Plant invertase/pectin methylesterase inhibitor superfamily	response to cold; response to fungus; response to brassinosteroid; cell wall modification; pectin catabolic process;
Gm07G243500	0.016692	0.445187	Down	Cortex	Unknown protein	NA
Gm03G168000	0.016692	1.94445	Up	Cortex	pleiotropic drug resistance 12	defense response to oomycetes; response to ethylene; response to salicylic acid; response to jasmonic acid; response to ozone; lead ion transport; terpenoid transport; transmembrane transport; abscisic acid transport;
Gm09G225900	0.016692	1.10573	Up	Cortex	equilibrative nucleotide transporter 1	nucleoside transmembrane transport;
Gm03G260600	0.0167942	1.19525	Up	Cortex	D-arabinono-1,4-lactone oxidase family protein	L-ascorbic acid biosynthetic process; oxidation-reduction process;
Gm13G293200	0.0170375	1.19404	Up	Cortex	RAB GTPase homolog A1F	intracellular protein transport; Rab protein signal transduction;
Gm10G019400	0.0170375	1.08602	Up	Cortex	AAA-type ATPase family protein	NA
Gm17G150100	0.0171326	1.11194	Up	Cortex	chloroplast beta-amylase	maltose biosynthetic process; starch catabolic process; response to cold;
Gm04G095900	0.0172732	1.09079	Up	Cortex	Tetratricopeptide repeat (TPR)-like superfamily protein	biological process;
Gm05G010500	0.0172813	1.22979	Up	Cortex	Unknown protein	biological process;
Gm20G114300	0.0172814	1.09827	Up	Cortex	Protein kinase superfamily protein	alternative mRNA splicing, via spliceosome; protein phosphorylation; RNA splicing;
Gm09G155500	0.0172814	1.09214	Up	Cortex	Kunitz family trypsin and protease inhibitor protein	defense response; response to insect; negative regulation of peptidase activity;
Gm03G232400	0.01731	1.39636	Up	Cortex	Calmodulin-binding protein	regulation of salicylic acid biosynthetic process;
Gm19G193700	0.0173291	1.10126	Up	Cortex	uridine-ribohydrolase 1	purine nucleoside catabolic process; uridine catabolic process;
Gm19G259300	0.0173829	1.13509	Up	Cortex	D-arabinono-1,4-lactone oxidase family protein	L-ascorbic acid biosynthetic process; oxidation-reduction process;
Gm07G103400	0.0175141	1.09927	Up	Cortex	Protein kinase superfamily protein	protein phosphorylation; peptidyl-serine phosphorylation; intracellular signal transduction; protein autophosphorylation;
Gm19G016100	0.017648	1.21347	Up	Cortex	glucosyl transferase family 8	pectin biosynthetic process; cell wall organization;
Gm16G063200	0.017648	1.10402	Up	Cortex	glucose-6-phosphate dehydrogenase 6	glucose metabolic process; pentose-phosphate shunt, oxidative branch;
Gm07G015000	0.0177635	1.08292	Up	Cortex	nuclear poly(a) polymerase	mRNA polyadenylation; RNA polyadenylation;
Gm20G241800	0.0177715	1.2351	Up	Cortex	Peroxidase superfamily protein	response to oxidative stress; lignin biosynthetic process; xylem development; hydrogen peroxide catabolic process; oxidation-reduction process; positive regulation of syringal lignin biosynthetic process;
Gm07G038600	0.0178362	1.2933	Up	Cortex	germin 3	response to stress; response to cold; peptidyl-cysteine S-nitrosylation;
Gm16G212900	0.0178362	1.06912	Up	Cortex	YELLOW STRIPE like 7	transmembrane transport;
Gm02G049800	0.0179759	1.06785	Up	Cortex	Unknown protein	NA
Gm08G188000	0.0181408	1.05224	Up	Cortex	T-complex protein 11	biological process;
Gm19G011700	0.0183024	1.11825	Up	Cortex	Peroxidase superfamily protein	fatty acid alpha-oxidation; lipid metabolic process; response to oxidative stress; cell death; plant-type hypersensitive response; systemic acquired resistance; response to abscisic acid; response to salicylic acid; oxylipin biosynthetic process; cellular response to reactive oxygen species; defense response to bacterium; defense response to fungus; cellular response to salicylic acid stimulus; c…
Gm02G155000	0.0183222	1.17268	Up	Cortex	AAA-type ATPase family protein	NA
Gm03G189100	0.0183222	1.10771	Up	Cortex	Exostosin family protein	protein glycosylation; cell wall organization;
Gm07G010200	0.0183352	1.07495	Up	Cortex	Root hair defective 3 GTP-binding protein (RHD3)	endoplasmic reticulum organization; endoplasmic reticulum membrane fusion;
Gm19G091400	0.0183353	1.09454	Up	Cortex	Ferritin/ribonucleotide reductase-like family protein	DNA replication; DNA repair; multicellular organism development; deoxyribonucleotide biosynthetic process; programmed cell death; regulation of cell cycle; oxidation-reduction process;
Gm03G036700	0.0183458	1.08499	Up	Cortex	ARM repeat superfamily protein	response to chitin; protein ubiquitination;
Gm20G165000	0.0185235	1.07936	Up	Cortex	multidrug resistance-associated protein 14	transmembrane transport;
Gm03G248900	0.0189442	1.08048	Up	Cortex	Unknown protein	NA
Gm09G022400	0.018957	1.10892	Up	Cortex	Peroxidase superfamily protein	response to oxidative stress; response to zinc ion; hydrogen peroxide catabolic process; oxidation-reduction process;
Gm12G217400	0.018957	0.284464	Down	Cortex	BURP domain-containing protein	response to desiccation; response to salt stress; response to abscisic acid;
Gm18G294300	0.018957	1.10243	Up	Cortex	Class I glutamine amidotransferase-like superfamily protein	NA
Gm07G215500	0.019074	1.23614	Up	Cortex	UDP-glycosyltransferase 73B4	response to toxic substance; response to other organism;
Gm13G034600	0.019074	1.07404	Up	Cortex	Zinc finger C-x8-C-x5-C-x3-H type family protein	regulation of RNA splicing; negative regulation of posttranscriptional gene silencing;
Gm14G004200	0.0201603	1.06167	Up	Cortex	FASCICLIN-like arabinogalactan 2	response to cyclopentenone;
Gm09G022500	0.0201603	1.25849	Up	Cortex	Peroxidase superfamily protein	response to oxidative stress; hydrogen peroxide catabolic process; oxidation-reduction process;
Gm17G222700	0.020266	1.0603	Up	Cortex	chorismate mutase 2	aromatic amino acid family biosynthetic process; chorismate metabolic process;
Gm13G325900	0.020266	1.23635	Up	Cortex	plasma membrane intrinsic protein 2	water transport; response to water deprivation; response to salt stress; response to abscisic acid; transmembrane transport;
Gm07G133500	0.0213137	1.08967	Up	Cortex	Haloacid dehalogenase-like hydrolase (HAD) superfamily protein	NA
Gm04G176400	0.0214736	1.06726	Up	Cortex	catalytics	oxidation-reduction process;
Gm13G293700	0.0214736	1.24811	Up	Cortex	Thioredoxin superfamily protein	negative regulation of transcription by RNA polymerase II; response to salicylic acid; salicylic acid mediated signaling pathway; jasmonic acid mediated signaling pathway; cell redox homeostasis;
Gm17G123800	0.0214736	1.09229	Up	Cortex	ATPase E1-E2 type family protein / haloacid dehalogenase-like hydrolase family protein	phospholipid translocation;
Gm07G103000	0.0219741	1.17023	Up	Cortex	ketose-bisphosphate aldolase class-II family protein	carbohydrate metabolic process; oxidation-reduction process;
Gm12G054200	0.0219741	1.05653	Up	Cortex	beta glucosidase 17	carbohydrate metabolic process; response to salt stress; glucosinolate catabolic process;
Gm08G211000	0.0220994	1.0706	Up	Cortex	Unknown protein	biological process;
Gm20G183866	0.0225437	1.13132	Up	Cortex	Unknown protein	NA
Gm07G087500	0.022894	1.04433	Up	Cortex	aldehyde dehydrogenase 2C4	phenylpropanoid biosynthetic process; oxidation-reduction process;
Gm13G181000	0.0237466	1.19553	Up	Cortex	Aluminium induced protein with YGL and LRDR motifs	cellular response to hypoxia;
Gm16G056300	0.0237466	1.06534	Up	Cortex	Ferritin/ribonucleotide reductase-like family protein	DNA replication; DNA repair; multicellular organism development; deoxyribonucleotide biosynthetic process; programmed cell death; regulation of cell cycle; oxidation-reduction process;
Gm03G157800	0.02422	1.06564	Up	Cortex	calmodulin-like 11	microtubule cytoskeleton organization; calcium-mediated signaling;
Gm17G038800	0.02422	1.19903	Up	Cortex	Calmodulin-binding transcription activator protein with CG-1 and Ankyrin domains	regulation of transcription, DNA-templated; response to cold; positive regulation of transcription, DNA-templated; positive regulation of transcription by RNA polymerase II; cellular response to aluminum ion;
Gm16G165600	0.0246852	1.44703	Up	Cortex	Unknown protein	biological process;
Gm03G160300	0.0246852	1.21342	Up	Cortex	cytochrome P450, family 94, subfamily B, polypeptide 1	response to wounding; jasmonic acid metabolic process; oxidation-reduction process;
Gm15G023800	0.0246852	1.06211	Up	Cortex	beta galactosidase 1	carbohydrate metabolic process;
Gm01G090400	0.0247236	1.03778	Up	Cortex	inflorescence deficient in abscission (IDA)-like 1	floral organ abscission;
Gm20G221000	0.0247542	1.03682	Up	Cortex	Tetratricopeptide repeat (TPR)-like superfamily protein	protein O-linked glycosylation; negative regulation of flower development; vegetative to reproductive phase transition of meristem;
Gm01G186000	0.025046	1.13982	Up	Cortex	Unknown protein	biological process;
Gm15G055800	0.025046	1.04169	Up	Cortex	Unknown protein	NA
Gm02G028400	0.025091	1.50947	Up	Cortex	Unknown protein	NA
Gm17G147600	0.025091	1.06028	Up	Cortex	expansin-like B1	sexual reproduction;
Gm18G266400	0.0251393	1.04323	Up	Cortex	RS2-interacting KH protein	biological process;
Gm14G052000	0.0260331	1.69489	Up	Cortex	Unknown protein	NA
Gm19G014600	0.0260331	1.06121	Up	Cortex	cytochrome P450, family 82, subfamily C, polypeptide 4	response to iron ion; oxidation-reduction process; cellular response to iron ion; defense response to other organism; sideretin biosynthesis;
Gm10G212900	0.026173	1.04052	Up	Cortex	GTP binding Elongation factor Tu family protein	translation; translational elongation;
Gm19G109100	0.0263328	1.04286	Up	Cortex	Unknown protein	regulation of transcription, DNA-templated;
Gm17G019300	0.0265077	1.03262	Up	Cortex	Copper amine oxidase family protein	amine metabolic process;
Gm15G005500	0.0265077	1.1646	Up	Cortex	Unknown protein	response to salicylic acid; positive regulation of fatty acid biosynthetic process;
Gm13G217400	0.0268427	1.03585	Up	Cortex	cytochrome P450, family 710, subfamily A, polypeptide 1	sterol metabolic process; sterol biosynthetic process; oxidation-reduction process;
Gm12G207400	0.0268427	1.25203	Up	Cortex	Thioredoxin superfamily protein	negative regulation of transcription by RNA polymerase II; response to salicylic acid; salicylic acid mediated signaling pathway; jasmonic acid mediated signaling pathway; cell redox homeostasis;
Gm11G254900	0.0268427	1.11837	Up	Cortex	UDP-D-glucuronate 4-epimerase 6	galacturonate biosynthetic process; defense response to Gram-negative bacterium; defense response to fungus;
Gm03G083200	0.0276121	1.03142	Up	Cortex	Haloacid dehalogenase-like hydrolase (HAD) superfamily protein	NA
Gm12G214600	0.028195	1.03677	Up	Cortex	homolog of yeast autophagy 18 (ATG18) F	autophagy; protein transport; response to starvation;
Gm16G148600	0.0281951	1.14988	Up	Cortex	nudix hydrolase homolog 12	NA
Gm02G210300	0.0287753	1.0375	Up	Cortex	Unknown protein	NA
Gm17G039200	0.0289281	1.0354	Up	Cortex	pleiotropic drug resistance 9	auxin polar transport; root development; transmembrane transport; cellular response to indolebutyric acid stimulus;
Gm18G037900	0.0289376	1.32891	Up	Cortex	TRF-like 9	NA
Gm16G063500	0.0289376	1.03991	Up	Cortex	F-box and associated interaction domains-containing protein	plant-type hypersensitive response; protein ubiquitination; negative regulation of defense response; negative regulation of protein catabolic process;
Gm14G155900	0.0292227	1.03517	Up	Cortex	Zinc finger C-x8-C-x5-C-x3-H type family protein	regulation of RNA splicing; negative regulation of posttranscriptional gene silencing;
Gm01G048400	0.0292858	1.06076	Up	Cortex	Ribonuclease T2 family protein	RNA catabolic process;
Gm19G065600	0.0293896	1.03342	Up	Cortex	Unknown protein	glutamate biosynthetic process; ammonia assimilation cycle; nitrate assimilation; response to cadmium ion; developmental growth; oxidation-reduction process; L-glutamate biosynthetic process;
Gm03G219100	0.02968	1.19827	Up	Cortex	Signal transduction histidine kinase	phosphorelay signal transduction system; nucleoside metabolic process; embryo sac development; cytokinin-activated signaling pathway; phloem or xylem histogenesis; secondary growth;
Gm03G044500	0.02968	1.02529	Up	Cortex	Disease resistance-responsive (dirigent-like protein) family protein	NA
Gm15G128700	0.0306961	1.04921	Up	Cortex	Peroxidase superfamily protein	response to oxidative stress; response to zinc ion; hydrogen peroxide catabolic process; oxidation-reduction process;
Gm17G197200	0.0306961	1.27124	Up	Cortex	Unknown protein	biological process;
Gm16G145600	0.0309544	1.03188	Up	Cortex	Seven transmembrane MLO family protein	defense response; defense response to fungus, incompatible interaction; leaf senescence;
Gm12G232900	0.0309544	1.24767	Up	Cortex	photosynthetic electron transfer A	photosynthetic electron transport chain;
Gm15G049700	0.0309544	1.29449	Up	Cortex	nodulin MtN21 /EamA-like transporter family protein	NA
Gm15G026900	0.0316039	1.24659	Up	Cortex	hydroxyproline-rich glycoprotein family protein	biological process;
Gm06G165200	0.0316039	1.14142	Up	Cortex	CLPC homologue 1	chloroplast organization; regulation of chlorophyll biosynthetic process; protein targeting to chloroplast; protein import into chloroplast stroma;
Gm16G041100	0.0316039	1.03075	Up	Cortex	Methyltransferase-related protein	methylation;
Gm15G079100	0.0317795	1.02143	Up	Cortex	ethylene responsive element binding factor 2	vasculature development; regulation of transcription, DNA-templated; induced systemic resistance, jasmonic acid mediated signaling pathway; ethylene-activated signaling pathway; response to chitin; positive regulation of transcription, DNA-templated; cell division;
Gm03G134800	0.0318128	1.023	Up	Cortex	Glycosyltransferase family 61 protein	NA
Gm18G273200	0.0318404	1.02247	Up	Cortex	2-oxoglutarate (2OG) and Fe(II)-dependent oxygenase superfamily protein	defense response to oomycetes; response to oomycetes; response to bacterium; response to fungus; response to salicylic acid; flavonoid biosynthetic process; leaf senescence; defense response to bacterium; oxidation-reduction process; cellular response to hypoxia;
Gm09G128300	0.0318404	1.26202	Up	Cortex	UDP-glucosyl transferase 88A1	NA
Gm08G362466	0.0322917	1.25326	Up	Cortex	extensin like	NA
Gm06G065900	0.0322917	1.15416	Up	Cortex	serine-rich protein-related	biological process;
Gm14G201800	0.0322917	1.0368	Up	Cortex	Peroxidase superfamily protein	response to oxidative stress; hydrogen peroxide catabolic process; oxidation-reduction process;
Gm02G193200	0.0325595	1.02189	Up	Cortex	Unknown protein	biological process;
Gm10G276700	0.0337395	1.01706	Up	Cortex	Major facilitator superfamily protein	defense response to fungus; transmembrane transport;
Gm08G118200	0.0345789	1.24544	Up	Cortex	Unknown protein	regulation of transcription, DNA-templated;
Gm11G129300	0.0345789	1.2434	Up	Cortex	beta glucosidase 15	carbohydrate metabolic process; response to salt stress; glucosinolate catabolic process;
Gm04G236900	0.0345789	1.01298	Up	Cortex	Unknown protein	glutamate biosynthetic process; ammonia assimilation cycle; nitrate assimilation; response to cadmium ion; developmental growth; oxidation-reduction process; L-glutamate biosynthetic process;
Gm02G155100	0.0349402	1.13324	Up	Cortex	AAA-type ATPase family protein	NA
Gm10G200700	0.0349402	1.00495	Up	Cortex	glycosyltransferase family protein 47	protein glycosylation; response to salt stress; response to abscisic acid; seed germination; lipid glycosylation;
Gm05G047100	0.0349455	1.00476	Up	Cortex	calmodulin-like 38	response to wounding; cellular response to hypoxia;
Gm13G222600	0.035433	1.27025	Up	Cortex	Protein of unknown function, DUF584	response to gibberellin;
Gm08G301000	0.035433	1.00819	Up	Cortex	Unknown protein	cellular respiration; oxidation-reduction process;
Gm16G060800	0.0356834	1.01724	Up	Cortex	RmlC-like cupins superfamily protein	response to stress;
Gm07G089400	0.0356834	1.15028	Up	Cortex	alpha/beta-Hydrolases superfamily protein	lipid metabolic process;
Gm06G249800	0.036879	1.00725	Up	Cortex	Unknown protein	NA
Gm10G192900	0.0371922	1.00339	Up	Cortex	glutathione S-transferase TAU 8	glutathione metabolic process; toxin catabolic process; response to cadmium ion;
Gm04G197600	0.0371922	1.22889	Up	Cortex	HVA22 homologue E	response to cold; response to water deprivation; response to abscisic acid; hyperosmotic salinity response;
Gm11G131300	0.037371	1.00371	Up	Cortex	Leucine-rich repeat (LRR) family protein	signal transduction;
Gm04G042400	0.0376734	1.00105	Up	Cortex	receptor-like protein kinase 4	protein phosphorylation;
Gm16G217900	0.0380788	1.00095	Up	Cortex	beta-amylase 1	starch catabolic process; response to water deprivation;
Gm02G059200	0.0380788	1.38501	Up	Cortex	Protein of unknown function (DUF607)	mitochondrial calcium ion homeostasis; calcium ion transmembrane transport;
Gm11G080700	0.0380788	1.11884	Up	Cortex	2-oxoglutarate (2OG) and Fe(II)-dependent oxygenase superfamily protein	biological process;
Gm13G178700	0.0382794	1.26258	Up	Cortex	Pollen Ole e 1 allergen and extensin family protein	biological process;
Gm17G028000	0.0382794	1.10815	Up	Cortex	2-oxoacid dehydrogenases acyltransferase family protein	fatty acid biosynthetic process; response to light stimulus; response to absence of light; response to sucrose; cellular response to sucrose starvation;
Gm02G104300	0.0390681	1.33039	Up	Cortex	UDP-glycosyltransferase 73B4	response to toxic substance; response to other organism;
Gm06G193500	0.0390681	1.25822	Up	Cortex	glutathione S-transferase tau 9	glutathione metabolic process; toxin catabolic process;
Gm02G289900	0.0391663	1.10239	Up	Cortex	Unknown protein	NA
Gm05G180100	0.0391663	1.12292	Up	Cortex	acyl-CoA oxidase 2	long-chain fatty acid metabolic process; fatty acid beta-oxidation; fatty acid beta-oxidation using acyl-CoA oxidase; lipid homeostasis;
Gm10G207000	0.0391918	1.45517	Up	Cortex	Unknown protein	NA
Gm14G087600	0.0401835	1.11622	Up	Cortex	acyl-CoA-binding domain 3	response to hypoxia; defense response; response to bacterium; response to absence of light; fatty acid transport; defense response to bacterium; defense response to fungus; cellular response to hypoxia;
Gm08G342000	0.0405551	1.31587	Up	Cortex	kunitz trypsin inhibitor 1	response to molecule of bacterial origin; response to molecule of fungal origin; response to wounding; response to nematode; response to insect; response to salicylic acid; programmed cell death; response to hydrogen peroxide; defense response to bacterium;
Gm13G249600	0.0411691	1.16441	Up	Cortex	Quinone reductase family protein	oxidation-reduction process;
Gm20G001400	0.041759	1.17065	Up	Cortex	Peroxidase superfamily protein	response to stress; response to oxidative stress; hydrogen peroxide catabolic process; oxidation-reduction process;
Gm02G148200	0.0422539	1.07057	Up	Cortex	Eukaryotic aspartyl protease family protein	proteolysis; protein catabolic process; cellular response to hypoxia;
Gm04G013500	0.0429341	1.31928	Up	Cortex	unknown seed protein like 1	seed development;
Gm12G065900	0.0429341	1.16364	Up	Cortex	Domain of unknown function (DUF966)	biological process;
Gm12G232100	0.0434141	1.08129	Up	Cortex	ribosomal protein L20	ribosomal large subunit assembly; translation;
Gm15G248500	0.0443307	1.22176	Up	Cortex	Unknown protein	NA
Gm17G166600	0.0448216	1.1628	Up	Cortex	Unknown protein	defense response, incompatible interaction; cellular response to hypoxia;
Gm11G121800	0.0468073	1.20643	Up	Cortex	hemoglobin 1	response to hypoxia; cellular response to hypoxia;
Gm06G240500	0.0468073	1.11135	Up	Cortex	proton pump interactor 1	regulation of proton transport;
Gm18G268200	0.0468092	1.10818	Up	Cortex	HXXXD-type acyl-transferase family protein	response to toxic substance;
Gm08G087300	0.0469575	1.08127	Up	Cortex	copper-exporting ATPase / responsive-to-antagonist 1 / copper-transporting ATPase (RAN1)	response to ethylene; ethylene-activated signaling pathway; regulation of stomatal movement;
Gm07G132600	0.0469575	1.12286	Up	Cortex	expansin A4	syncytium formation; plant-type cell wall organization; unidimensional cell growth; plant-type cell wall loosening;
Gm02G239500	0.0477707	1.08433	Up	Cortex	acyl activating enzyme 5	fatty acid metabolic process;
Gm07G202300	0.0480794	1.3047	Up	Cortex	cytochrome P450, family 93, subfamily D, polypeptide 1	oxidation-reduction process;
Gm20G189900	0.0480794	1.12433	Up	Cortex	glycosyltransferase family protein 47	protein glycosylation; response to salt stress; response to abscisic acid; seed germination; lipid glycosylation;
Gm05G068000	0.0497388	1.1071	Up	Cortex	chloroplast beta-amylase	maltose biosynthetic process; starch catabolic process; response to cold;
Gm13G301700	7.69412e-19	0.0245942	Down	Endodemis	Wound-responsive family protein	NA
Gm19G038600	1.34203e-16	0.262423	Down	Endodemis	ATPase E1-E2 type family protein / haloacid dehalogenase-like hydrolase family protein	calcium ion transmembrane transport;
Gm12G218300	4.40444e-15	0.0158856	Down	Endodemis	Wound-responsive family protein	cellular response to hypoxia;
Gm06G299000	1.27134e-13	0.0172018	Down	Endodemis	Wound-responsive family protein	cellular response to hypoxia;
Gm06G298700	1.52107e-12	0.0343643	Down	Endodemis	Wound-responsive family protein	cellular response to hypoxia;
Gm16G037900	5.09008e-12	0.32472	Down	Endodemis	Unknown protein	NA
Gm08G070300	1.32977e-10	0.333525	Down	Endodemis	Unknown protein	NA
Gm08G055900	6.18857e-10	0.141379	Down	Endodemis	NF-X-like 1	regulation of transcription, DNA-templated; response to light intensity; response to salt stress; salicylic acid biosynthetic process; response to microbial phytotoxin; regulation of hydrogen peroxide metabolic process; protein ubiquitination; defense response to bacterium;
Gm09G109800	5.77685e-08	0.0770322	Down	Endodemis	peroxidase 2	defense response to nematode; response to oxidative stress; flower development; hydrogen peroxide catabolic process; oxidation-reduction process;
Gm11G129500	6.22456e-08	3.87842	Up	Endodemis	beta glucosidase 13	carbohydrate metabolic process; response to salt stress; glucosinolate catabolic process;
Gm17G117200	6.34026e-08	0.0170068	Down	Endodemis	early nodulin-related	NA
Gm12G200800	6.34036e-08	0.0170068	Down	Endodemis	Wound-responsive family protein	cellular response to hypoxia;
Gm05G149700	1.25199e-07	0.0342075	Down	Endodemis	phragmoplast-associated kinesin-related protein 1	phragmoplast assembly; microtubule-based movement; male meiosis cytokinesis; microgametogenesis; phragmoplast microtubule organization;
Gm12G054100	2.18969e-07	3.57249	Up	Endodemis	beta glucosidase 17	carbohydrate metabolic process; response to salt stress; glucosinolate catabolic process;
Gm06G114300	4.40364e-07	0.200361	Down	Endodemis	aldehyde dehydrogenase 3H1	cellular aldehyde metabolic process; response to desiccation; response to salt stress; response to abscisic acid; oxidation-reduction process;
Gm06G298900	1.37827e-06	0.118787	Down	Endodemis	Wound-responsive family protein	cellular response to hypoxia;
Gm11G129700	1.43078e-06	7.247	Up	Endodemis	beta glucosidase 13	carbohydrate metabolic process; response to salt stress; glucosinolate catabolic process;
Gm12G013100	1.80898e-06	0.14433	Down	Endodemis	mitochondrion-localized small heat shock protein 23.6	response to cadmium ion;
Gm03G098600	3.07662e-06	0.0510204	Down	Endodemis	alkenal reductase	response to oxidative stress; response to cadmium ion; oxidation-reduction process;
Gm09G203500	3.94488e-06	0.210647	Down	Endodemis	phosphoenolpyruvate carboxykinase 1	gluconeogenesis; defense response to fungus, incompatible interaction; cellular response to phosphate starvation; response to cadmium ion;
Gm06G031000	5.32111e-06	0.156299	Down	Endodemis	Unknown protein	anaerobic respiration; cellular response to hypoxia;
Gm09G062600	6.19754e-06	0.253299	Down	Endodemis	xyloglucan endotransglycosylase 6	xyloglucan metabolic process; cell wall biogenesis; cell wall organization;
Gm03G204900	7.21938e-06	21.505	Up	Endodemis	Unknown protein	NA
Gm11G097300	7.71446e-06	0.315901	Down	Endodemis	SKU5 similar 5	iron ion transport; iron ion homeostasis; oxidation-reduction process;
Gm08G291000	8.27731e-06	0.265517	Down	Endodemis	CYCLIN D1;1	regulation of cyclin-dependent protein serine/threonine kinase activity; mitotic cell cycle phase transition; cell division;
Gm13G327100	1.05352e-05	0.0170068	Down	Endodemis	FASCICLIN-like arabinogalactan-protein 11	plant-type secondary cell wall biogenesis;
Gm13G220100	4.05713e-05	0.085034	Down	Endodemis	Protein kinase superfamily protein	protein phosphorylation; response to auxin; auxin-activated signaling pathway; auxin polar transport; positive gravitropism; root hair initiation; root hair elongation; cotyledon development; phyllome development; response to karrikin;
Gm20G202200	5.38245e-05	0.148233	Down	Endodemis	Signal transduction histidine kinase, hybrid-type, ethylene sensor	ethylene-activated signaling pathway; negative regulation of ethylene-activated signaling pathway; cellular response to hypoxia;
Gm12G154300	6.08201e-05	0.180103	Down	Endodemis	metallothionein 3	cellular copper ion homeostasis;
Gm02G217600	8.27362e-05	0.0510204	Down	Endodemis	Phosphoglycerate mutase family protein	biological process;
Gm12G200500	9.0686e-05	0.0955631	Down	Endodemis	Wound-responsive family protein	NA
Gm08G122167	0.000109386	7.55355	Up	Endodemis	Sulfite exporter TauE/SafE family protein	protein ubiquitination;
Gm13G094900	0.000123702	0.329257	Down	Endodemis	Xyloglucan endotransglucosylase/hydrolase family protein	response to heat; response to cold; response to mechanical stimulus; plant-type cell wall organization; response to auxin; response to brassinosteroid; xyloglucan metabolic process; response to cyclopentenone; cell wall biogenesis; cellular response to hypoxia;
Gm06G090500	0.000169649	0.290985	Down	Endodemis	tubulin alpha-2 chain	microtubule cytoskeleton organization; mitotic cell cycle; microtubule-based process;
Gm18G003200	0.000232255	0.315732	Down	Endodemis	xyloglucan endotransglucosylase/hydrolase 16	xyloglucan metabolic process; cell wall biogenesis; cell wall organization;
Gm02G295500	0.000254699	0.119048	Down	Endodemis	lipid-binding serum glycoprotein family protein	regulation of gene expression; reactive oxygen species biosynthetic process;
Gm05G182100	0.0002547	0.119048	Down	Endodemis	Unknown protein	NA
Gm20G180800	0.000386053	0.085034	Down	Endodemis	phenylalanine ammonia-lyase 2	L-phenylalanine catabolic process; defense response; response to oxidative stress; response to wounding; phenylpropanoid biosynthetic process; cinnamic acid biosynthetic process; response to karrikin;
Gm09G043400	0.000420985	6.5184	Up	Endodemis	drought-induced 21	response to stress; response to cold; response to water deprivation; cold acclimation; response to abscisic acid;
Gm10G145300	0.000450841	0.248714	Down	Endodemis	galactinol synthase 1	galactose metabolic process; response to oxidative stress; response to heat; response to cold; response to water deprivation; response to salt stress; response to abscisic acid;
Gm14G178700	0.000456296	0.214408	Down	Endodemis	ENTH/ANTH/VHS superfamily protein	endocytosis; vesicle budding from membrane; clathrin-dependent endocytosis;
Gm17G112900	0.000652623	3.14314	Up	Endodemis	Cupredoxin superfamily protein	NA
Gm09G242600	0.000685857	7.39796	Up	Endodemis	ethylene-responsive element binding factor 13	regulation of transcription, DNA-templated; defense response; ethylene-activated signaling pathway; response to chitin;
Gm12G023300	0.000751661	0.290212	Down	Endodemis	SKU5 similar 5	iron ion transport; iron ion homeostasis; oxidation-reduction process;
Gm09G168300	0.000766692	0.333598	Down	Endodemis	beta-amylase 1	starch catabolic process; response to water deprivation;
Gm20G098451	0.000786887	0.150171	Down	Endodemis	Adenine nucleotide alpha hydrolases-like superfamily protein	NA
Gm09G251500	0.000786888	0.150171	Down	Endodemis	Protein of unknown function (DUF707)	biological process;
Gm14G219600	0.000849257	3.98799	Up	Endodemis	Pathogenesis-related thaumatin superfamily protein	defense response;
Gm08G271600	0.000895838	2.80866	Up	Endodemis	Unknown protein	NA
Gm20G201200	0.00100604	0.148233	Down	Endodemis	Unknown protein	male meiosis II;
Gm11G000900	0.00100605	0.153061	Down	Endodemis	Unknown protein	NA
Gm02G308500	0.00100606	0.153061	Down	Endodemis	acetoacetyl-CoA thiolase 2	fatty acid beta-oxidation; isoprenoid biosynthetic process; embryo development ending in seed dormancy; pollen germination; pollen tube growth; sterol metabolic process;
Gm17G117100	0.00102585	0.11274	Down	Endodemis	early nodulin-related	NA
Gm07G157900	0.00102585	0.11274	Down	Endodemis	SNF2 domain-containing protein / helicase domain-containing protein	DNA repair; cellular response to DNA damage stimulus; gene silencing by RNA; ATP-dependent chromatin remodeling; cellular response to UV-C;
Gm10G200300	0.00102586	0.11274	Down	Endodemis	Transducin/WD40 repeat-like superfamily protein	maturation of SSU-rRNA from tricistronic rRNA transcript (SSU-rRNA, 5.8S rRNA, LSU-rRNA);
Gm19G171100	0.00102586	0.11274	Down	Endodemis	RNI-like superfamily protein	biological process;
Gm04G243500	0.00102586	0.11274	Down	Endodemis	Unknown protein	biological process;
Gm13G083700	0.00102586	0.11274	Down	Endodemis	EF hand calcium-binding protein family	response to cold; root hair elongation;
Gm10G189700	0.00102587	0.11274	Down	Endodemis	Unknown protein	male meiosis II;
Gm14G087200	0.00117095	0.206028	Down	Endodemis	Gibberellin-regulated family protein	gibberellic acid mediated signaling pathway;
Gm07G139400	0.00136694	11.7152	Up	Endodemis	Bifunctional inhibitor/lipid-transfer protein/seed storage 2S albumin superfamily protein	systemic acquired resistance;
Gm05G029200	0.00171743	0.0510204	Down	Endodemis	aldehyde dehydrogenase 12A1	proline metabolic process; response to salt stress; proline catabolic process to glutamate; oxidation-reduction process; reactive oxygen species metabolic process;
Gm07G262500	0.00172221	4.59129	Up	Endodemis	SLAC1 homologue 1	chloride transport; cellular ion homeostasis; response to water deprivation; response to salt stress; positive regulation of anion channel activity;
Gm15G079100	0.00178605	0.239453	Down	Endodemis	ethylene responsive element binding factor 2	vasculature development; regulation of transcription, DNA-templated; induced systemic resistance, jasmonic acid mediated signaling pathway; ethylene-activated signaling pathway; response to chitin; positive regulation of transcription, DNA-templated; cell division;
Gm10G168900	0.00178855	149	Up	Endodemis	RmlC-like cupins superfamily protein	response to stress;
Gm17G075900	0.00183629	0.193843	Down	Endodemis	Ribosomal protein L10 family protein	translation; ribosome biogenesis;
Gm04G231100	0.0018363	0.193843	Down	Endodemis	SAUR-like auxin-responsive protein family	multicellular organism development; auxin-activated signaling pathway; regulation of growth;
Gm07G046033	0.00183631	0.193843	Down	Endodemis	pectin methylesterase 3	response to fungus; response to nematode; cell wall modification; pectin catabolic process; defense response to Gram-negative bacterium;
Gm09G083800	0.00215783	0.300172	Down	Endodemis	VPS54	Golgi to vacuole transport; retrograde transport, endosome to Golgi;
Gm01G018100	0.00230123	2.99311	Up	Endodemis	Unknown protein	NA
Gm07G202300	0.00269126	3.70447	Up	Endodemis	cytochrome P450, family 93, subfamily D, polypeptide 1	oxidation-reduction process;
Gm04G054400	0.00328158	0.262258	Down	Endodemis	17.6 kDa class II heat shock protein	response to reactive oxygen species; protein folding; response to heat; response to salt stress; response to hydrogen peroxide; protein complex oligomerization; cellular response to hypoxia;
Gm10G198600	0.00329697	0.153061	Down	Endodemis	RING/U-box superfamily protein	NA
Gm15G245300	0.00329698	0.153061	Down	Endodemis	cytochrome P450, family 72, subfamily A, polypeptide 15	oxidation-reduction process;
Gm02G244100	0.00329701	0.153061	Down	Endodemis	nudix hydrolase homolog 17	NA
Gm10G031400	0.00351794	0.232082	Down	Endodemis	Guanylate-binding family protein	NA
Gm11G124700	0.00372344	3.58076	Up	Endodemis	Unknown protein	NA
Gm07G191300	0.00374735	4.12139	Up	Endodemis	Unknown protein	NA
Gm13G081000	0.00437953	10.5502	Up	Endodemis	nodulin MtN21 /EamA-like transporter family protein	amino acid transport; amino acid export across plasma membrane; amino acid import; amino acid homeostasis;
Gm06G297600	0.00444721	0.157835	Down	Endodemis	Wound-responsive family protein	cellular response to hypoxia;
Gm08G139800	0.00444721	0.157835	Down	Endodemis	Unknown protein	NA
Gm15G074800	0.0044473	0.157835	Down	Endodemis	Protein of unknown function (DUF506) _x0001_	cellular response to hypoxia;
Gm06G297900	0.00444731	0.157835	Down	Endodemis	Wound-responsive family protein	cellular response to hypoxia;
Gm01G095900	0.00444731	0.157835	Down	Endodemis	YCF9	photosynthesis; photosystem II stabilization;
Gm18G107600	0.00444731	0.157835	Down	Endodemis	Protein kinase superfamily protein	protein phosphorylation; protein autophosphorylation;
Gm01G157800	0.00444732	0.157835	Down	Endodemis	Endoribonuclease/protein kinase IRE1-like	mRNA processing; RNA splicing; response to salicylic acid; defense response to bacterium, incompatible interaction; endoplasmic reticulum unfolded protein response; IRE1-mediated unfolded protein response; protein autophosphorylation; intrinsic apoptotic signaling pathway in response to endoplasmic reticulum stress;
Gm10G036700	0.00473991	145	Up	Endodemis	ethylene response factor 1	regulation of transcription, DNA-templated; defense response; jasmonic acid mediated signaling pathway; ethylene-activated signaling pathway;
Gm11G158800	0.00557497	0.11274	Down	Endodemis	Unknown protein	biological process;
Gm13G301600	0.005575	0.11274	Down	Endodemis	Wound-responsive family protein	NA
Gm17G073400	0.00557511	0.11274	Down	Endodemis	early nodulin-like protein 15	NA
Gm02G048700	0.00557547	0.11274	Down	Endodemis	Chalcone-flavanone isomerase family protein	NA
Gm08G172300	0.0059836	0.300172	Down	Endodemis	Unknown protein	biological process;
Gm04G230400	0.00603226	2.89161	Up	Endodemis	Unknown protein	NA
Gm08G255800	0.00681781	0.221088	Down	Endodemis	S-adenosylmethionine decarboxylase	S-adenosylmethioninamine biosynthetic process; polyamine biosynthetic process; spermine biosynthetic process; spermidine biosynthetic process; gene silencing; viral genome replication; plant organ development;
Gm17G072200	0.00741971	0.119048	Down	Endodemis	Cellulose synthase family protein	plant-type cell wall biogenesis; plant-type primary cell wall biogenesis; plant-type secondary cell wall biogenesis; rhamnogalacturonan I side chain metabolic process; cellulose biosynthetic process;
Gm13G304400	0.00763627	2.82946	Up	Endodemis	xyloglucan endotransglucosylase/hydrolase 9	xyloglucan metabolic process; cell wall biogenesis; cell wall organization;
Gm20G189900	0.00771067	5.65217	Up	Endodemis	glycosyltransferase family protein 47	protein glycosylation; response to salt stress; response to abscisic acid; seed germination; lipid glycosylation;
Gm04G022300	0.00792758	127	Up	Endodemis	Subtilisin-like serine endopeptidase family protein	proteolysis; response to carbon dioxide; negative regulation of defense response to bacterium; regulation of stomatal complex development; negative regulation of stomatal complex development;
Gm02G284800	0.00816366	121	Up	Endodemis	Eukaryotic aspartyl protease family protein	proteolysis; protein catabolic process;
Gm06G239900	0.00835167	0.20558	Down	Endodemis	early nodulin-like protein 1	NA
Gm08G189600	0.00836925	0.349238	Down	Endodemis	lipoxygenase 1	defense response; response to wounding; jasmonic acid biosynthetic process; response to abscisic acid; response to jasmonic acid; defense response to bacterium, incompatible interaction; lateral root formation; membrane disassembly; oxylipin biosynthetic process; lipid oxidation; root development;
Gm07G200200	0.00838744	0.283896	Down	Endodemis	HSP20-like chaperones superfamily protein	response to reactive oxygen species; protein folding; response to oxidative stress; response to heat; response to salt stress; response to hydrogen peroxide; protein complex oligomerization; cellular response to hypoxia;
Gm11G215800	0.00859367	149	Up	Endodemis	myb domain protein 20	cell differentiation; negative regulation of transcription, DNA-templated; positive regulation of response to salt stress; regulation of secondary cell wall biogenesis;
Gm08G283400	0.00904935	0.307868	Down	Endodemis	Clathrin adaptor complexes medium subunit family protein	intracellular protein transport; vesicle-mediated transport;
Gm15G274600	0.00924124	3.34471	Up	Endodemis	MATE efflux family protein	cellular iron ion homeostasis; response to abscisic acid; cellular response to phosphate starvation; metal ion transport; iron ion homeostasis;
Gm04G034101	0.00956084	191	Up	Endodemis	Unknown protein	NA
Gm09G155400	0.0112332	0.259386	Down	Endodemis	Unknown protein	NA
Gm08G200800	0.0112332	0.259386	Down	Endodemis	protein kinase family protein / peptidoglycan-binding LysM domain-containing protein	defense response; response to abscisic acid; abscisic acid-activated signaling pathway; positive regulation of abscisic acid-activated signaling pathway; negative regulation of defense response; innate immune response; defense response to fungus;
Gm06G163300	0.0115821	0.286689	Down	Endodemis	Exostosin family protein	protein glycosylation; plant-type secondary cell wall biogenesis; glucuronoxylan biosynthetic process; cell wall biogenesis; xylan biosynthetic process; cell wall organization;
Gm20G122200	0.0126814	0.202931	Down	Endodemis	RING-H2 finger A2A	response to salt stress; abscisic acid-activated signaling pathway; positive regulation of abscisic acid-activated signaling pathway; protein ubiquitination; regulation of response to osmotic stress;
Gm09G236902	0.0126814	0.202931	Down	Endodemis	Unknown protein	NA
Gm11G154900	0.0126814	0.202931	Down	Endodemis	Unknown protein	NA
Gm16G218200	0.0126815	0.202931	Down	Endodemis	cyclic nucleotide-binding transporter 1	response to nematode;
Gm14G152800	0.0126816	0.202931	Down	Endodemis	RING/U-box superfamily protein	NA
Gm17G151000	0.0134704	0.342633	Down	Endodemis	Protein of unknown function (DUF581)	response to sucrose; response to glucose; response to starvation; response to mannose;
Gm07G163400	0.0135973	0.221088	Down	Endodemis	Unknown protein	NA
Gm18G146600	0.0135973	0.221088	Down	Endodemis	kinesin like protein for actin based chloroplast movement 1	cytokinesis; preprophase band assembly; microtubule-based movement; chloroplast avoidance movement; chloroplast accumulation movement; viral process; nuclear migration along microfilament;
Gm05G103600	0.0135976	0.221088	Down	Endodemis	root hair specific 19	response to oxidative stress; hydrogen peroxide catabolic process; oxidation-reduction process;
Gm12G018600	0.0136095	0.255102	Down	Endodemis	ADP-ribosylation factor B1B	N-terminal protein myristoylation; intracellular protein transport; vesicle-mediated transport;
Gm07G243651	1.17951e-18	0.254648	Down	Epidemis	Unknown protein	NA
Gm11G070500	1.13018e-16	0.157023	Down	Epidemis	NmrA-like negative transcriptional regulator family protein	lignan biosynthetic process; response to cadmium ion; oxidation-reduction process;
Gm20G169200	1.16037e-15	0.350511	Down	Epidemis	Peroxidase superfamily protein	response to stress; response to oxidative stress; hydrogen peroxide catabolic process; oxidation-reduction process;
Gm12G015300	1.81826e-13	0.276893	Down	Epidemis	Zinc-binding alcohol dehydrogenase family protein	formaldehyde catabolic process; oxidation-reduction process;
Gm11G011500	3.34823e-13	0.121576	Down	Epidemis	Chalcone and stilbene synthase family protein	response to oxidative stress; response to wounding; response to gravity; chalcone biosynthetic process; response to auxin; response to jasmonic acid; flavonoid biosynthetic process; auxin polar transport; response to UV-B; regulation of anthocyanin biosynthetic process;
Gm09G150400	3.81589e-13	0.176544	Down	Epidemis	Concanavalin A-like lectin protein kinase family protein	defense response to oomycetes; protein phosphorylation; defense response; positive regulation of hydrogen peroxide metabolic process; positive regulation of cell death; defense response to bacterium;
Gm05G124900	1.24797e-12	0.392172	Down	Epidemis	FAD-binding Berberine family protein	response to salt stress; oxidation-reduction process;
Gm11G062600	1.26333e-12	0.463031	Down	Epidemis	cytochrome P450, family 71, subfamily B, polypeptide 34	oxidation-reduction process;
Gm05G126900	1.29311e-12	2.94134	Up	Epidemis	SurNOD19	biological process;
Gm17G030400	4.20924e-12	0.278476	Down	Epidemis	MLP-like protein 423	defense response; abscisic acid-activated signaling pathway;
Gm08G277000	4.5708e-12	0.376302	Down	Epidemis	Deoxyxylulose-5-phosphate synthase	thiamine biosynthetic process; chlorophyll biosynthetic process; terpenoid biosynthetic process; isopentenyl diphosphate biosynthetic process, methylerythritol 4-phosphate pathway; 1-deoxy-D-xylulose 5-phosphate biosynthetic process;
Gm03G160200	6.4732e-12	2.64927	Up	Epidemis	cytochrome P450, family 94, subfamily B, polypeptide 1	response to wounding; jasmonic acid metabolic process; oxidation-reduction process;
Gm16G148600	9.01795e-12	2.87532	Up	Epidemis	nudix hydrolase homolog 12	NA
Gm14G206200	1.57863e-11	2.5887	Up	Epidemis	Leucine-rich repeat protein kinase family protein	protein phosphorylation;
Gm01G127100	2.55883e-11	0.37797	Down	Epidemis	Disease resistance-responsive (dirigent-like protein) family protein	NA
Gm02G005600	2.84497e-11	0.171354	Down	Epidemis	myb domain protein 15	response to cold; response to water deprivation; response to salt stress; response to chitin; cell differentiation;
Gm03G201302	3.97434e-11	0.487496	Down	Epidemis	Late embryogenesis abundant (LEA) hydroxyproline-rich glycoprotein family	leaf senescence; defense response to virus; response to other organism;
Gm13G012200	7.65757e-11	1.58332	Up	Epidemis	Unknown protein	NA
Gm20G241500	1.21643e-10	0.118539	Down	Epidemis	Chalcone-flavanone isomerase family protein	response to UV; response to auxin; flavonoid biosynthetic process; response to UV-B; response to karrikin;
Gm08G341300	1.38443e-10	0.364582	Down	Epidemis	Kunitz family trypsin and protease inhibitor protein	defense response; response to insect; negative regulation of peptidase activity;
Gm20G171900	1.07085e-09	0.198879	Down	Epidemis	Peroxidase superfamily protein	response to oxidative stress; hydrogen peroxide catabolic process; oxidation-reduction process; cellular response to hypoxia;
Gm15G251600	2.40967e-09	2.68087	Up	Epidemis	glutathione S-transferase TAU 19	glutathione metabolic process; response to oxidative stress; toxin catabolic process; cellular response to water deprivation; response to cadmium ion; oxidation-reduction process;
Gm11G236700	3.02499e-09	0.153539	Down	Epidemis	Unknown protein	NA
Gm08G192000	5.8989e-09	2.21818	Up	Epidemis	Glycosyl hydrolases family 32 protein	carbohydrate metabolic process; response to wounding; defense response to fungus; response to karrikin;
Gm02G028400	6.63402e-09	0.198147	Down	Epidemis	Unknown protein	NA
Gm20G205800	2.00075e-08	0.311062	Down	Epidemis	Serine protease inhibitor, potato inhibitor I-type family protein	proteolysis; response to wounding; defense response to fungus;
Gm09G073600	2.35149e-08	0.427148	Down	Epidemis	sucrose synthase 4	response to hypoxia; sucrose metabolic process; cellular response to hypoxia;
Gm09G049300	2.78213e-08	0.373299	Down	Epidemis	cytochrome P450, family 81, subfamily D, polypeptide 3	NA
Gm18G220600	7.84666e-08	0.271033	Down	Epidemis	Unknown protein	multicellular organism development; response to absence of light; flavonoid biosynthetic process; regulation of brassinosteroid biosynthetic process; brassinosteroid metabolic process; brassinosteroid biosynthetic process; oxidation-reduction process;
Gm17G016300	8.67518e-08	0.308754	Down	Epidemis	Aluminium induced protein with YGL and LRDR motifs	NA
Gm12G053800	1.23225e-07	0.499431	Down	Epidemis	beta glucosidase 15	carbohydrate metabolic process; response to salt stress; glucosinolate catabolic process;
Gm15G129200	1.36577e-07	0.420727	Down	Epidemis	Peroxidase superfamily protein	response to oxidative stress; hydrogen peroxide catabolic process; oxidation-reduction process;
Gm11G119900	1.44295e-07	2.30233	Up	Epidemis	unknown seed protein like 1	seed development;
Gm05G013600	1.7509e-07	2.51446	Up	Epidemis	CLAVATA3/ESR-RELATED 13	multicellular organism development;
Gm09G163800	1.7627e-07	0.15555	Down	Epidemis	Kunitz family trypsin and protease inhibitor protein	defense response; response to insect; negative regulation of peptidase activity;
Gm10G036700	1.91087e-07	0.432717	Down	Epidemis	ethylene response factor 1	regulation of transcription, DNA-templated; defense response; jasmonic acid mediated signaling pathway; ethylene-activated signaling pathway;
Gm20G210100	2.57274e-07	0.428975	Down	Epidemis	Eukaryotic aspartyl protease family protein	proteolysis; protein catabolic process; cellular response to hypoxia;
Gm08G235400	7.94072e-07	0.479096	Down	Epidemis	kunitz trypsin inhibitor 1	response to molecule of bacterial origin; response to molecule of fungal origin; response to wounding; response to nematode; response to insect; response to salicylic acid; programmed cell death; response to hydrogen peroxide; defense response to bacterium;
Gm17G222700	9.84859e-07	1.93417	Up	Epidemis	chorismate mutase 2	aromatic amino acid family biosynthetic process; chorismate metabolic process;
Gm03G073776	1.10499e-06	0.468962	Down	Epidemis	laccase 7	iron ion transport; lignin catabolic process; iron ion homeostasis; oxidation-reduction process;
Gm12G234800	1.33261e-06	0.201318	Down	Epidemis	Kunitz family trypsin and protease inhibitor protein	defense response; response to insect; negative regulation of peptidase activity;
Gm08G320200	1.43375e-06	2.1204	Up	Epidemis	WRKY family transcription factor	ethylene-activated signaling pathway; response to chitin; cellular response to phosphate starvation; negative regulation of transcription, DNA-templated; cellular response to boron-containing substance deprivation;
Gm06G319640	1.83105e-06	0.467395	Down	Epidemis	Leucine-rich repeat (LRR) family protein	signal transduction; response to karrikin;
Gm18G234600	2.21224e-06	0.414624	Down	Epidemis	cysteine synthase C1	cysteine biosynthetic process from serine; immune response; cysteine biosynthetic process; cyanide metabolic process; cyanide catabolic process; detoxification of nitrogen compound; root hair cell development;
Gm13G209600	2.3662e-06	1.79163	Up	Epidemis	Family of unknown function (DUF716) _x0001_	biological process;
Gm19G011700	2.3819e-06	0.436272	Down	Epidemis	Peroxidase superfamily protein	fatty acid alpha-oxidation; lipid metabolic process; response to oxidative stress; cell death; plant-type hypersensitive response; systemic acquired resistance; response to abscisic acid; response to salicylic acid; oxylipin biosynthetic process; cellular response to reactive oxygen species; defense response to bacterium; defense response to fungus; cellular response to salicylic acid stimulus; c…
Gm11G168428	3.42289e-06	1.75759	Up	Epidemis	cytochrome P450, family 83, subfamily B, polypeptide 1	tryptophan biosynthetic process; response to insect; shade avoidance; induced systemic resistance; indoleacetic acid biosynthetic process; indole glucosinolate biosynthetic process; response to red light; regulation of growth; defense response to bacterium; adventitious root development; defense response by callose deposition in cell wall; oxidation-reduction process;
Gm09G281900	3.85944e-06	4.30868	Up	Epidemis	O-methyltransferase 1	metabolic process; lignin biosynthetic process; aromatic compound biosynthetic process; melatonin biosynthetic process; methylation; flavonol biosynthetic process;
Gm17G180500	3.86683e-06	2.10241	Up	Epidemis	SKU5 similar 15	iron ion transport; iron ion homeostasis; oxidation-reduction process;
Gm19G082300	5.22927e-06	1.86168	Up	Epidemis	glucose-6-phosphate dehydrogenase 6	glucose metabolic process; pentose-phosphate shunt, oxidative branch;
Gm02G067500	9.04667e-06	3.95984	Up	Epidemis	nudix hydrolase homolog 12	NA
Gm01G135200	9.92623e-06	0.372103	Down	Epidemis	cytochrome P450, family 82, subfamily C, polypeptide 4	response to iron ion; oxidation-reduction process; cellular response to iron ion; defense response to other organism; sideretin biosynthesis;
Gm12G053900	1.18777e-05	0.401268	Down	Epidemis	beta glucosidase 13	carbohydrate metabolic process; response to salt stress; glucosinolate catabolic process;
Gm10G036600	1.45608e-05	0.412793	Down	Epidemis	Unknown protein	regulation of transcription, DNA-templated; ethylene-activated signaling pathway; response to chitin;
Gm07G103900	1.64269e-05	0.391111	Down	Epidemis	Late embryogenesis abundant (LEA) hydroxyproline-rich glycoprotein family	leaf senescence; defense response to virus; response to other organism;
Gm20G105500	1.64522e-05	1.91439	Up	Epidemis	Unknown protein	oxidation-reduction process;
Gm09G160900	1.71389e-05	1.88335	Up	Epidemis	Cytochrome P450 superfamily protein	multicellular organism development; brassinosteroid homeostasis; sterol metabolic process; brassinosteroid biosynthetic process; oxidation-reduction process;
Gm01G102600	1.88202e-05	1.69816	Up	Epidemis	Unknown protein	response to cold; response to water deprivation; response to toxic substance; response to salt stress; oxidation-reduction process;
Gm06G071800	1.98118e-05	0.415423	Down	Epidemis	pleiotropic drug resistance 12	defense response to oomycetes; response to ethylene; response to salicylic acid; response to jasmonic acid; response to ozone; lead ion transport; terpenoid transport; transmembrane transport; abscisic acid transport;
Gm16G082100	2.20727e-05	1.78063	Up	Epidemis	Unknown protein	NA
Gm20G114200	2.35742e-05	0.217244	Down	Epidemis	cinnamate-4-hydroxylase	ubiquinone biosynthetic process; response to light stimulus; pollen development; response to wounding; phenylpropanoid metabolic process; phenylpropanoid biosynthetic process; lignin metabolic process; developmental process; oxidation-reduction process; response to karrikin;
Gm16G060800	2.39475e-05	0.328109	Down	Epidemis	RmlC-like cupins superfamily protein	response to stress;
Gm01G219001	2.66338e-05	1.80659	Up	Epidemis	heavy metal atpase 5	copper ion transport; detoxification of copper ion; response to copper ion;
Gm17G039100	2.8976e-05	0.452174	Down	Epidemis	S-adenosylmethionine synthetase family protein	methionine metabolic process; S-adenosylmethionine biosynthetic process; one-carbon metabolic process; response to cold; lignin biosynthetic process;
Gm13G308500	3.50638e-05	2.0321	Up	Epidemis	glutamate receptor 5	cellular calcium ion homeostasis; response to light stimulus;
Gm13G251700	3.54494e-05	0.0400497	Down	Epidemis	CAP (Cysteine-rich secretory proteins, Antigen 5, and Pathogenesis-related 1 protein) superfamily protein	biological process;
Gm09G150000	3.62314e-05	3.3934	Up	Epidemis	Unknown protein	regulation of transcription, DNA-templated; regulation of transcription by RNA polymerase II;
Gm15G146600	3.64072e-05	0.347569	Down	Epidemis	MLP-like protein 423	defense response; abscisic acid-activated signaling pathway;
Gm12G108400	5.1342e-05	1.90132	Up	Epidemis	STRUBBELIG-receptor family 3	protein phosphorylation; circadian rhythm;
Gm09G069800	5.54543e-05	1.94776	Up	Epidemis	Cysteine proteinases superfamily protein	proteolysis; proteolysis involved in cellular protein catabolic process;
Gm10G180500	5.78595e-05	0.411144	Down	Epidemis	Eukaryotic aspartyl protease family protein	proteolysis; protein catabolic process; cellular response to hypoxia;
Gm03G248900	6.28651e-05	2.81954	Up	Epidemis	Unknown protein	NA
Gm03G171500	6.53259e-05	0.383191	Down	Epidemis	cation/H+ exchanger 20	protein targeting to vacuole; cation transport; potassium ion transport; regulation of pH; monovalent inorganic cation transport; cellular potassium ion homeostasis; water homeostasis;
Gm03G264100	9.0042e-05	2.30604	Up	Epidemis	high affinity K+ transporter 5	potassium ion transport; potassium ion transmembrane transport;
Gm06G013300	9.46144e-05	1.97433	Up	Epidemis	Unknown protein	biological process;
Gm02G008000	9.9316e-05	1.86613	Up	Epidemis	ATP binding cassette subfamily B4	gravitropism; response to auxin; auxin-activated signaling pathway; response to cytokinin; auxin polar transport; auxin efflux; basipetal auxin transport; root hair elongation; transmembrane transport; auxin influx;
Gm18G052100	0.00010124	1.91177	Up	Epidemis	high-level expression of sugar-inducible gene 2	response to abscisic acid; response to sucrose; positive regulation of seed germination; negative regulation of transcription, DNA-templated; regulation of seed maturation;
Gm09G023000	0.000106465	0.466526	Down	Epidemis	Peroxidase superfamily protein	response to oxidative stress; response to zinc ion; hydrogen peroxide catabolic process; oxidation-reduction process;
Gm12G233300	0.000116653	2.15427	Up	Epidemis	Leucine-rich repeat transmembrane protein kinase	jasmonic acid and ethylene-dependent systemic resistance; regulation of innate immune response; protein autophosphorylation;
Gm06G092100	0.000135585	2.64236	Up	Epidemis	Phosphoglycerate mutase family protein	biological process;
Gm13G364700	0.000180528	2.22925	Up	Epidemis	Pectin lyase-like superfamily protein	carbohydrate metabolic process; cell wall organization;
Gm10G083700	0.000183147	1.93334	Up	Epidemis	Unknown protein	biological process;
Gm09G110500	0.00020378	1.59522	Up	Epidemis	Concanavalin A-like lectin protein kinase family protein	protein phosphorylation;
Gm07G046033	0.000204573	0.372063	Down	Epidemis	pectin methylesterase 3	response to fungus; response to nematode; cell wall modification; pectin catabolic process; defense response to Gram-negative bacterium;
Gm16G023000	0.00020619	0.432895	Down	Epidemis	myb domain protein 111	response to light stimulus; response to UV-B; cell differentiation; flavonol biosynthetic process; positive regulation of flavonol biosynthetic process;
Gm03G129300	0.000207234	0.470364	Down	Epidemis	S-adenosyl-L-methionine-dependent methyltransferases superfamily protein	methylation; response to cadmium ion;
Gm03G248400	0.000252126	1.79581	Up	Epidemis	Unknown protein	oxidation-reduction process;
Gm02G303300	0.000265041	0.486527	Down	Epidemis	seed imbibition 1	carbohydrate metabolic process;
Gm10G009400	0.0003744	0.449898	Down	Epidemis	Peroxidase superfamily protein	response to stress; response to oxidative stress; response to desiccation; response to cold; hyperosmotic salinity response; hydrogen peroxide catabolic process; oxidation-reduction process;
Gm03G160100	0.00042506	2.58887	Up	Epidemis	cytochrome P450, family 94, subfamily B, polypeptide 1	response to wounding; jasmonic acid metabolic process; oxidation-reduction process;
Gm16G012300	0.000504652	1.7778	Up	Epidemis	Phosphoinositide phosphatase family protein	NA
Gm08G301000	0.000520044	1.79377	Up	Epidemis	Unknown protein	cellular respiration; oxidation-reduction process;
Gm12G055500	0.000560241	1.90644	Up	Epidemis	Leucine-rich repeat (LRR) family protein	signal transduction;
Gm02G013000	0.00057582	3.14489	Up	Epidemis	RING/FYVE/PHD zinc finger superfamily protein	protein ubiquitination;
Gm07G140700	0.00058488	1.54972	Up	Epidemis	glutathione S-transferase TAU 8	glutathione metabolic process; toxin catabolic process; response to cadmium ion;
Gm06G065900	0.000691626	2.42642	Up	Epidemis	serine-rich protein-related	biological process;
Gm19G177200	0.000704659	1.41658	Up	Epidemis	Glutathione S-transferase family protein	response to toxic substance; protein glutathionylation; response to cadmium ion;
Gm10G192900	0.000737762	1.5936	Up	Epidemis	glutathione S-transferase TAU 8	glutathione metabolic process; toxin catabolic process; response to cadmium ion;
Gm15G044400	0.000741828	1.99771	Up	Epidemis	related to AP2.7	regulation of transcription, DNA-templated; ethylene-activated signaling pathway; animal organ morphogenesis; vegetative to reproductive phase transition of meristem;
Gm10G184700	0.000799328	0.425694	Down	Epidemis	Serine protease inhibitor, potato inhibitor I-type family protein	proteolysis; response to wounding; defense response to fungus;
Gm09G048900	0.000807909	0.453932	Down	Epidemis	cytochrome P450, family 81, subfamily D, polypeptide 3	NA
Gm01G217700	0.000925314	0.495944	Down	Epidemis	osmotin 34	defense response; defense response to bacterium, incompatible interaction; defense response to fungus, incompatible interaction;
Gm10G008600	0.000941269	2.39521	Up	Epidemis	Unknown protein	NA
Gm03G113200	0.000960868	0.381303	Down	Epidemis	Unknown protein	oxidation-reduction process;
Gm02G004800	0.000961901	2.04388	Up	Epidemis	Unknown protein	biological process;
Gm13G030300	0.00100757	0.437629	Down	Epidemis	lipoxygenase 2	response to water deprivation; response to wounding; response to bacterium; response to fungus; jasmonic acid biosynthetic process; response to jasmonic acid; green leaf volatile biosynthetic process; oxylipin biosynthetic process; lipid oxidation; response to other organism; response to herbivore;
Gm05G010200	0.00101768	0.475227	Down	Epidemis	Cytochrome P450 superfamily protein	response to light stimulus; response to brassinosteroid; brassinosteroid homeostasis; brassinosteroid metabolic process; regulation of growth; oxidation-reduction process;
Gm20G003500	0.00101867	2.84134	Up	Epidemis	O-methyltransferase 1	metabolic process; lignin biosynthetic process; aromatic compound biosynthetic process; melatonin biosynthetic process; methylation; flavonol biosynthetic process;
Gm10G019000	0.00108607	1.3623	Up	Epidemis	multidrug resistance-associated protein 4	response to water deprivation; response to wounding; response to nematode; stomatal movement; transmembrane transport;
Gm01G210400	0.00113128	0.428788	Down	Epidemis	Lactate/malate dehydrogenase family protein	response to abscisic acid;
Gm08G178100	0.00136918	1.95124	Up	Epidemis	Aldolase-type TIM barrel family protein	response to symbiotic fungus; response to cadmium ion; oxidation-reduction process;
Gm05G092200	0.00139083	1.3739	Up	Epidemis	Unknown protein	NA
Gm06G114300	0.00147047	1.29474	Up	Epidemis	aldehyde dehydrogenase 3H1	cellular aldehyde metabolic process; response to desiccation; response to salt stress; response to abscisic acid; oxidation-reduction process;
Gm07G120900	0.00153742	1.89064	Up	Epidemis	Unknown protein	mitochondrial fission; cell cycle; vesicle-mediated transport; response to cadmium ion; organelle fission; defense response to fungus; cell division;
Gm06G240500	0.00168169	1.81632	Up	Epidemis	proton pump interactor 1	regulation of proton transport;
Gm10G047700	0.00179671	2.03805	Up	Epidemis	Glutathione S-transferase family protein	response to toxic substance; protein glutathionylation; response to cadmium ion;
Gm20G026300	0.00188824	2.25081	Up	Epidemis	beta glucosidase 40	carbohydrate metabolic process;
Gm20G154900	0.00193071	0.47905	Down	Epidemis	peptidoglycan-binding LysM domain-containing protein	NA
Gm07G007000	0.00196291	0.492445	Down	Epidemis	lipoxygenase 1	defense response; response to wounding; jasmonic acid biosynthetic process; response to abscisic acid; response to jasmonic acid; defense response to bacterium, incompatible interaction; lateral root formation; membrane disassembly; oxylipin biosynthetic process; lipid oxidation; root development;
Gm14G102700	0.00203574	1.94472	Up	Epidemis	chorismate mutase 2	aromatic amino acid family biosynthetic process; chorismate metabolic process;
Gm10G214900	0.00212828	1.60418	Up	Epidemis	alpha/beta-Hydrolases superfamily protein	cellular lipid metabolic process;
Gm01G090400	0.00242123	1.96911	Up	Epidemis	inflorescence deficient in abscission (IDA)-like 1	floral organ abscission;
Gm15G026900	0.00248941	1.50764	Up	Epidemis	hydroxyproline-rich glycoprotein family protein	biological process;
Gm20G033300	0.00271659	2.23275	Up	Epidemis	Unknown protein	regulation of transcription, DNA-templated; embryo development ending in seed dormancy; multidimensional cell growth; fruit ripening; flower development; leaf senescence;
Gm17G015400	0.0027332	1.65206	Up	Epidemis	cytochrome P450, family 77, subfamily B, polypeptide 1	oxidation-reduction process;
Gm02G239100	0.00295735	1.39805	Up	Epidemis	Late embryogenesis abundant (LEA) hydroxyproline-rich glycoprotein family	response to osmotic stress; response to abscisic acid; abscisic acid-activated signaling pathway; positive regulation of abscisic acid biosynthetic process; response to salt;
Gm01G186000	0.00302137	1.61835	Up	Epidemis	Unknown protein	biological process;
Gm04G028500	0.00303391	1.63993	Up	Epidemis	thioredoxin H-type 1	glycerol ether metabolic process; positive regulation of catalytic activity; cell redox homeostasis; oxidation-reduction process;
Gm04G040000	0.00351288	1.44467	Up	Epidemis	HXXXD-type acyl-transferase family protein	NA
Gm20G058500	0.00356348	1.66814	Up	Epidemis	Unknown protein	NA
Gm07G216800	0.00356567	1.62732	Up	Epidemis	hydroxyproline-rich glycoprotein family protein	biological process;
Gm16G155700	0.00359161	1.48046	Up	Epidemis	glutathione-disulfide reductase	glutathione metabolic process; cell redox homeostasis;
Gm19G065000	0.00362473	1.60594	Up	Epidemis	Protein of unknown function (DUF1645)	biological process;
Gm13G186200	0.00366575	1.50277	Up	Epidemis	12-oxophytodienoate reductase 2	response to wounding; jasmonic acid biosynthetic process; oxylipin biosynthetic process; oxidation-reduction process;
Gm05G089200	0.00377886	2.09275	Up	Epidemis	cationic amino acid transporter 2	amino acid transport; transmembrane transport; amino acid homeostasis;
Gm14G112400	0.00436151	1.9916	Up	Epidemis	KNOTTED1-like homeobox gene 3	regulation of transcription, DNA-templated; response to light stimulus; detection of cytokinin stimulus; cellular response to cytokine stimulus;
Gm02G210300	0.0043925	1.49249	Up	Epidemis	Unknown protein	NA
Gm18G066200	0.00494618	1.96771	Up	Epidemis	golgi nucleotide sugar transporter 2	carbohydrate transport; nucleotide-sugar transmembrane transport; GDP-mannose transmembrane transport;
Gm19G151100	0.00497227	0.491092	Down	Epidemis	Disease resistance-responsive (dirigent-like protein) family protein	NA
Gm06G013400	0.00545606	1.51095	Up	Epidemis	unknown seed protein like 1	seed development;
Gm09G123800	0.00585098	0.499669	Down	Epidemis	Caleosin-related family protein	oxidation-reduction process;
Gm15G128700	0.00586139	0.426945	Down	Epidemis	Peroxidase superfamily protein	response to oxidative stress; response to zinc ion; hydrogen peroxide catabolic process; oxidation-reduction process;
Gm03G248500	0.00586614	1.75295	Up	Epidemis	Unknown protein	oxidation-reduction process;
Gm10G010100	0.00633197	1.71436	Up	Epidemis	Unknown protein	NA
Gm10G212900	0.00643185	2.01587	Up	Epidemis	GTP binding Elongation factor Tu family protein	translation; translational elongation;
Gm02G095500	0.00645238	1.4597	Up	Epidemis	sulfate transporter 4.1	NA
Gm08G055900	2.31002e-09	0.111929	Down	Epidemis	NF-X-like 1	regulation of transcription, DNA-templated; response to light intensity; response to salt stress; salicylic acid biosynthetic process; response to microbial phytotoxin; regulation of hydrogen peroxide metabolic process; protein ubiquitination; defense response to bacterium;
Gm02G298100	0.00668116	1.38341	Up	Epidemis	Copper transport protein family	biological process;
Gm07G256100	0.00690891	1.35912	Up	Epidemis	alpha/beta-Hydrolases superfamily protein	NA
Gm04G040400	0.0069568	1.52838	Up	Epidemis	HXXXD-type acyl-transferase family protein	NA
Gm13G119000	0.00710096	2.7973	Up	Epidemis	P-glycoprotein 11	transmembrane transport;
Gm03G232400	0.00711195	1.58914	Up	Epidemis	Calmodulin-binding protein	regulation of salicylic acid biosynthetic process;
Gm03G098600	0.00716652	1.96817	Up	Epidemis	alkenal reductase	response to oxidative stress; response to cadmium ion; oxidation-reduction process;
Gm02G092500	0.00721876	1.5563	Up	Epidemis	Uncharacterised protein family (UPF0497)	NA
Gm05G222400	0.0074166	1.95807	Up	Epidemis	ACC oxidase 1	defense response; ethylene biosynthetic process; cellular response to potassium ion starvation; oxidation-reduction process; cellular response to fatty acid; cellular response to nitric oxide;
Gm17G121600	0.00752191	1.57515	Up	Epidemis	TBP-associated factor 2	transcription initiation from RNA polymerase II promoter; positive regulation of transcription by RNA polymerase II;
Gm11G206400	0.00769912	2.2728	Up	Epidemis	cysteine-rich RLK (RECEPTOR-like protein kinase) 2	response to ozone; protein autophosphorylation; reactive oxygen species metabolic process;
Gm14G077200	0.00847055	1.7456	Up	Epidemis	metalloendopeptidases;zinc ion binding	proteolysis; cell adhesion;
Gm18G075600	0.00879412	2.06031	Up	Epidemis	Plant protein of unknown function (DUF827)	chloroplast avoidance movement; chloroplast accumulation movement; cellular response to mechanical stimulus;
Gm08G244800	0.00933111	1.53628	Up	Epidemis	UDP-Glycosyltransferase superfamily protein	NA
Gm12G189600	0.00962831	1.58278	Up	Epidemis	P-loop containing nucleoside triphosphate hydrolases superfamily protein	rRNA processing; ribosome biogenesis; leaf development; cotyledon development; positive regulation of ribosome biogenesis; regulation of auxin polar transport;
Gm02G219700	0.00972209	1.98528	Up	Epidemis	methyl esterase 17	jasmonic acid metabolic process; salicylic acid metabolic process; indoleacetic acid conjugate metabolic process; shoot system development;
Gm05G191000	0.0100666	0.437629	Down	Epidemis	Unknown protein	NA
Gm10G022500	0.0100794	0.495025	Down	Epidemis	Peroxidase superfamily protein	response to stress; response to oxidative stress; response to desiccation; response to cold; hyperosmotic salinity response; hydrogen peroxide catabolic process; oxidation-reduction process;
Gm04G026500	0.0105001	1.44716	Up	Epidemis	alpha/beta-Hydrolases superfamily protein	phospholipid biosynthetic process; lipid homeostasis; fatty acid homeostasis; phospholipid homeostasis; triglyceride homeostasis; cellular response to hypoxia;
Gm17G080400	0.0105036	1.77347	Up	Epidemis	transporter associated with antigen processing protein 2	response to aluminum ion; transmembrane transport;
Gm18G071500	0.0115094	1.73763	Up	Epidemis	proteasome activating protein 200	proteasomal ubiquitin-independent protein catabolic process;
Gm13G109800	0.0118138	1.43181	Up	Epidemis	oxophytodienoate-reductase 3	response to wounding; response to fungus; jasmonic acid biosynthetic process; response to ozone; oxylipin biosynthetic process; stamen development; oxidation-reduction process;
Gm13G034600	0.0120556	1.7691	Up	Epidemis	Zinc finger C-x8-C-x5-C-x3-H type family protein	regulation of RNA splicing; negative regulation of posttranscriptional gene silencing;
Gm19G018600	0.0120866	1.29628	Up	Epidemis	AAA-ATPase 1	response to cold; response to water deprivation; response to salt stress; response to abscisic acid; fruit development; seed maturation;
Gm01G219400	0.0121391	1.81608	Up	Epidemis	glutathione peroxidase 6	response to oxidative stress; response to cadmium ion; oxidation-reduction process; cellular oxidant detoxification;
Gm20G165000	0.0124198	1.8155	Up	Epidemis	multidrug resistance-associated protein 14	transmembrane transport;
Gm15G068600	0.0131035	0.423743	Down	Epidemis	bifunctional nuclease i	DNA catabolic process; leaf senescence; floral organ senescence; RNA phosphodiester bond hydrolysis, endonucleolytic;
Gm15G079100	0.0132898	1.73914	Up	Epidemis	ethylene responsive element binding factor 2	vasculature development; regulation of transcription, DNA-templated; induced systemic resistance, jasmonic acid mediated signaling pathway; ethylene-activated signaling pathway; response to chitin; positive regulation of transcription, DNA-templated; cell division;
Gm19G023000	0.0134002	1.49653	Up	Epidemis	Ribosomal protein L34e superfamily protein	NA
Gm12G239900	0.0134704	1.62743	Up	Epidemis	O-fucosyltransferase family protein	fucose metabolic process; cell wall organization;
Gm06G117200	0.0135247	1.37155	Up	Epidemis	2-oxoglutarate (2OG) and Fe(II)-dependent oxygenase superfamily protein	defense response; ethylene biosynthetic process; oxidation-reduction process;
GmU031524	0.0135973	1.68836	Up	Epidemis	Unknown protein	NA
Gm17G213700	0.0135973	1.5826	Up	Epidemis	serine-rich protein-related	biological process;
Gm06G193500	0.0135976	1.786	Up	Epidemis	glutathione S-transferase tau 9	glutathione metabolic process; toxin catabolic process;
Gm18G265900	0.0136095	1.37868	Up	Epidemis	UDP-Glycosyltransferase superfamily protein	NA
Gm08G091600	0.0137167	1.45424	Up	Epidemis	peptide transporter 2	protein transport; peptide transport; dipeptide transport; tripeptide transport;
Gm18G233500	0.0137565	1.32687	Up	Epidemis	U-box domain-containing protein kinase family protein	protein phosphorylation; protein ubiquitination;
Gm14G155900	0.0137731	1.56873	Up	Epidemis	Zinc finger C-x8-C-x5-C-x3-H type family protein	regulation of RNA splicing; negative regulation of posttranscriptional gene silencing;
Gm18G011100	0.0137942	1.81595	Up	Epidemis	RING/U-box superfamily protein	NA
Gm13G097900	0.0138258	1.62554	Up	Epidemis	H(+)-ATPase 1	response to water deprivation; response to abscisic acid; regulation of stomatal movement; regulation of intracellular pH; proton export across plasma membrane; proton transmembrane transport; stomatal opening;
Gm09G088700	0.0138913	1.44624	Up	Epidemis	MEI2-like protein 5	positive regulation of meiotic nuclear division; positive regulation of growth; meiotic cell cycle;
Gm11G121800	0.0139278	1.20424	Up	Epidemis	hemoglobin 1	response to hypoxia; cellular response to hypoxia;
Gm06G169000	0.0139411	1.43454	Up	Epidemis	CBS / octicosapeptide/Phox/Bemp1 (PB1) domains-containing protein	NA
Gm11G081300	0.013949	1.57815	Up	Epidemis	Unknown protein	NA
Gm07G168900	0.0139712	1.62232	Up	Epidemis	tolB protein-related	proteolysis;
Gm06G127400	0.0139712	1.56302	Up	Epidemis	Unknown protein	glutamate biosynthetic process; ammonia assimilation cycle; nitrate assimilation; response to cadmium ion; developmental growth; oxidation-reduction process; L-glutamate biosynthetic process;
Gm18G243100	0.0139712	1.52837	Up	Epidemis	Eukaryotic aspartyl protease family protein	proteolysis; protein catabolic process;
Gm18G028100	0.0139712	1.34593	Up	Epidemis	Alpha/beta hydrolase related protein	biological process;
Gm03G227400	0.0139713	1.298	Up	Epidemis	germin-like protein 5	response to stress; response to cold; plasmodesmata-mediated intercellular transport; regulation of root development;
Gm07G103000	0.0141222	1.28257	Up	Epidemis	ketose-bisphosphate aldolase class-II family protein	carbohydrate metabolic process; oxidation-reduction process;
Gm15G188000	0.0141606	1.81401	Up	Epidemis	Unknown protein	cellular respiration; oxidation-reduction process;
Gm06G263100	0.0141832	1.42295	Up	Epidemis	beta glucosidase 41	carbohydrate metabolic process;
Gm09G155500	0.0142497	1.45165	Up	Epidemis	Kunitz family trypsin and protease inhibitor protein	defense response; response to insect; negative regulation of peptidase activity;
Gm01G040900	0.014324	3.22869	Up	Epidemis	Unknown protein	mRNA processing; RNA splicing; embryo development ending in seed dormancy; posttranscriptional gene silencing by RNA;
Gm10G200700	0.0143313	1.24925	Up	Epidemis	glycosyltransferase family protein 47	protein glycosylation; response to salt stress; response to abscisic acid; seed germination; lipid glycosylation;
Gm15G163500	0.0143623	1.41832	Up	Epidemis	Peroxidase superfamily protein	response to oxidative stress; hydrogen peroxide catabolic process; oxidation-reduction process;
Gm08G138901	0.0144428	1.31254	Up	Epidemis	Cupredoxin superfamily protein	oxidation-reduction process; positive regulation of defense response to insect;
Gm05G020500	0.014448	1.56272	Up	Epidemis	PLC-like phosphodiesterases superfamily protein	glycerol metabolic process; lipid metabolic process;
Gm02G155000	0.0144731	1.53981	Up	Epidemis	AAA-type ATPase family protein	NA
Gm10G055000	0.014665	1.92129	Up	Epidemis	ATP binding cassette subfamily B1	regulation of cell size; response to nematode; response to blue light; response to red or far red light; photomorphogenesis; response to auxin; auxin-activated signaling pathway; auxin polar transport; positive gravitropism; auxin efflux; anthocyanin accumulation in tissues in response to UV light; stamen development; transmembrane transport;
Gm04G004500	0.0148617	1.39008	Up	Epidemis	Major facilitator superfamily protein	NA
Gm02G059200	0.0150802	1.38589	Up	Epidemis	Protein of unknown function (DUF607)	mitochondrial calcium ion homeostasis; calcium ion transmembrane transport;
Gm18G278900	0.0152097	1.46599	Up	Epidemis	Methylenetetrahydrofolate reductase family protein	proline catabolic process; response to osmotic stress; response to water deprivation; proline catabolic process to glutamate; oxidation-reduction process;
Gm12G044600	0.0152526	1.24509	Up	Epidemis	unknown seed protein like 1	seed development;
Gm02G026700	0.0153021	1.32043	Up	Epidemis	SIN3-like 4	negative regulation of transcription by RNA polymerase II; histone deacetylation;
Gm11G099700	0.0153267	1.36158	Up	Epidemis	serine carboxypeptidase-like 34	proteolysis involved in cellular protein catabolic process;
Gm03G099000	0.0153867	1.36094	Up	Epidemis	Zinc-binding dehydrogenase family protein	response to oxidative stress; oxidation-reduction process;
Gm17G157100	0.0154071	1.44365	Up	Epidemis	Unknown protein	biological process;
Gm04G242400	0.0154872	1.63928	Up	Epidemis	Unknown protein	biological process;
Gm05G047100	0.0154872	1.24773	Up	Epidemis	calmodulin-like 38	response to wounding; cellular response to hypoxia;
Gm18G092200	0.0155437	1.3791	Up	Epidemis	WRKY family transcription factor	ethylene-activated signaling pathway; response to chitin; cellular response to phosphate starvation; negative regulation of transcription, DNA-templated; cellular response to boron-containing substance deprivation;
Gm10G275400	0.0155437	1.43991	Up	Epidemis	Protein kinase superfamily protein	alternative mRNA splicing, via spliceosome; protein phosphorylation; RNA splicing;
Gm02G277400	0.015546	1.56968	Up	Epidemis	plectin-related	actin filament organization; regulation of stomatal movement;
Gm15G131400	0.0156808	1.36474	Up	Epidemis	SurNOD19	biological process;
Gm15G089600	0.0158295	1.73027	Up	Epidemis	Protein of unknown function, DUF584	response to gibberellin;
Gm09G265600	0.0158295	1.36169	Up	Epidemis	RING/U-box superfamily protein	NA
Gm07G262700	0.0159016	1.29201	Up	Epidemis	WRKY family transcription factor	ethylene-activated signaling pathway; response to chitin; cellular response to phosphate starvation; negative regulation of transcription, DNA-templated; cellular response to boron-containing substance deprivation;
Gm15G223500	0.0161481	1.58488	Up	Epidemis	Plant invertase/pectin methylesterase inhibitor superfamily	cell wall modification; pectin catabolic process;
Gm10G276200	0.0162456	1.64566	Up	Epidemis	Plasma-membrane choline transporter family protein	transmembrane transport;
Gm13G200000	0.0162456	1.54547	Up	Epidemis	annexin 4	response to osmotic stress; response to heat; response to cold; response to water deprivation; response to salt stress; response to abscisic acid;
Gm05G132900	0.0163077	1.40375	Up	Epidemis	copper-exporting ATPase / responsive-to-antagonist 1 / copper-transporting ATPase (RAN1)	response to ethylene; ethylene-activated signaling pathway; regulation of stomatal movement;
Gm17G175600	0.0163216	1.31306	Up	Epidemis	Unknown protein	biological process;
Gm06G307700	0.0163621	1.33175	Up	Epidemis	WRKY family transcription factor	ethylene-activated signaling pathway; response to chitin; cellular response to phosphate starvation; negative regulation of transcription, DNA-templated; cellular response to boron-containing substance deprivation;
Gm16G203200	0.0165335	1.59494	Up	Epidemis	K+ efflux antiporter 5	potassium ion transport; potassium ion transmembrane transport; proton transmembrane transport;
Gm04G013500	0.0165335	1.32164	Up	Epidemis	unknown seed protein like 1	seed development;
Gm06G121300	0.0165396	1.5268	Up	Epidemis	SCARECROW-like 1	regulation of transcription, DNA-templated;
Gm07G265000	0.0165484	1.45823	Up	Epidemis	Protein of unknown function (DUF506) _x0001_	biological process;
Gm11G029700	0.0165484	1.25089	Up	Epidemis	Protein of unknown function (DUF1442)	biological process;
Gm02G047200	0.0165899	1.43787	Up	Epidemis	oligopeptide transporter 7	oligopeptide transport; protein transport;
Gm02G184600	0.0165899	1.40997	Up	Epidemis	villin 2	actin filament bundle assembly; actin filament capping;
Gm10G129500	0.0166875	1.35843	Up	Epidemis	Unknown protein	NA
Gm13G291700	0.016692	1.38721	Up	Epidemis	TRICHOME BIREFRINGENCE-LIKE 39	NA
Gm19G162100	0.0167826	1.24141	Up	Epidemis	cytochrome P450, family 94, subfamily B, polypeptide 1	response to wounding; jasmonic acid metabolic process; oxidation-reduction process;
Gm09G239900	0.0167826	1.64997	Up	Epidemis	Unknown protein	NA
Gm09G281700	0.0167826	1.45306	Up	Epidemis	nucleolin like 2	chromatin silencing at rDNA; rRNA processing;
Gm13G206500	0.0167942	1.20932	Up	Epidemis	adenosine/AMP deaminase family protein	RNA catabolic process; nucleotide metabolic process;
Gm08G360200	0.0171326	1.29055	Up	Epidemis	Unknown protein	response to salt stress; response to abscisic acid; xylem development; leaf senescence; viral process; negative regulation of transcription, DNA-templated;
Gm13G155800	0.0171635	1.39811	Up	Epidemis	Glycosyl hydrolase family protein with chitinase insertion domain	polysaccharide catabolic process; chitin catabolic process; response to salt stress; response to abscisic acid; response to jasmonic acid;
Gm08G226100	0.0171635	1.39899	Up	Epidemis	evolutionarily conserved C-terminal region 5	biological process;
Gm16G217900	0.0171635	1.21234	Up	Epidemis	beta-amylase 1	starch catabolic process; response to water deprivation;
Gm06G305400	0.0172732	1.454	Up	Epidemis	Unknown protein	NA
Gm07G101100	0.0172813	1.22343	Up	Epidemis	Calcium-binding EF-hand family protein	biological process;
Gm15G251500	0.0172813	1.2552	Up	Epidemis	glutathione S-transferase TAU 19	glutathione metabolic process; response to oxidative stress; toxin catabolic process; cellular response to water deprivation; response to cadmium ion; oxidation-reduction process;
Gm08G282900	0.0172813	1.46798	Up	Epidemis	Unknown protein	cell cycle; regulation of DNA endoreduplication; negative regulation of cell cycle; negative regulation of mitotic nuclear division;
Gm13G122200	0.0172813	1.35807	Up	Epidemis	autophagy 9 (APG9)	autophagosome assembly; autophagy of mitochondrion; autophagy; protein transport; protein localization to phagophore assembly site; late nucleophagy; defense response to fungus;
Gm10G071000	0.0172813	1.31838	Up	Epidemis	purple acid phosphatase 22	dephosphorylation;
Gm09G151400	0.0172814	1.42651	Up	Epidemis	cysteine-rich RLK (RECEPTOR-like protein kinase) 10	protein phosphorylation; defense response to bacterium;
Gm13G181800	0.0172814	1.38123	Up	Epidemis	WAPL (Wings apart-like protein regulation of heterochromatin) protein	mitotic sister chromatid segregation; embryo development ending in seed dormancy; meiotic sister chromatid cohesion involved in meiosis I; meiotic chromosome segregation; regulation of chromosome condensation; regulation of cohesin loading;
Gm01G130500	0.01731	1.97461	Up	Epidemis	Peroxidase superfamily protein	response to oxidative stress; lignin biosynthetic process; xylem development; hydrogen peroxide catabolic process; oxidation-reduction process; positive regulation of syringal lignin biosynthetic process;
Gm01G161200	0.01731	1.23667	Up	Epidemis	SEC14 cytosolic factor family protein / phosphoglyceride transfer family protein	biological process;
Gm03G160300	0.0173291	1.42373	Up	Epidemis	cytochrome P450, family 94, subfamily B, polypeptide 1	response to wounding; jasmonic acid metabolic process; oxidation-reduction process;
Gm15G163600	0.0173829	1.43692	Up	Epidemis	Galactose mutarotase-like superfamily protein	carbohydrate metabolic process; response to abscisic acid;
Gm02G034200	0.0173829	1.21234	Up	Epidemis	ARM repeat superfamily protein	regulation of seed germination; protein ubiquitination;
Gm16G207700	0.0175141	1.23306	Up	Epidemis	catalytic LigB subunit of aromatic ring-opening dioxygenase family	cellular aromatic compound metabolic process; oxidation-reduction process;
Gm18G158400	0.0175177	1.22891	Up	Epidemis	multidrug resistance-associated protein 3	transmembrane transport;
Gm09G211400	0.0175177	1.23571	Up	Epidemis	Homeodomain-like superfamily protein	regulation of transcription, DNA-templated;
Gm20G221000	0.017648	1.53047	Up	Epidemis	Tetratricopeptide repeat (TPR)-like superfamily protein	protein O-linked glycosylation; negative regulation of flower development; vegetative to reproductive phase transition of meristem;
GmU031905	0.0177635	1.3759	Up	Epidemis	Unknown protein	NA
Gm19G222900	0.0177715	1.31351	Up	Epidemis	expansin A17	unidimensional cell growth; plant-type cell wall loosening; lateral root formation;
Gm17G165900	0.0179759	1.39523	Up	Epidemis	WD-40 repeat family protein	regulation of transcription by RNA polymerase II; response to cold; histone deacetylation;
Gm07G140000	0.0181408	1.38499	Up	Epidemis	glutathione S-transferase TAU 8	glutathione metabolic process; toxin catabolic process; response to cadmium ion;
Gm13G262000	0.0181408	1.32683	Up	Epidemis	cytochrome P450, family 72, subfamily A, polypeptide 15	oxidation-reduction process;
Gm08G338800	0.0183024	1.49349	Up	Epidemis	UDP-Glycosyltransferase superfamily protein	xenobiotic metabolic process; response to toxic substance; lignin biosynthetic process; xenobiotic catabolic process;
Gm02G190900	0.0183352	1.57046	Up	Epidemis	Unknown protein	methylation;
Gm06G134000	0.0183353	1.40375	Up	Epidemis	SAUR-like auxin-responsive protein family	multicellular organism development; auxin-activated signaling pathway; regulation of growth;
Gm16G044600	0.0183458	1.25932	Up	Epidemis	acetyl-CoA synthetase	acetate metabolic process; fatty acid metabolic process; acetyl-CoA biosynthetic process from acetate;
Gm19G145200	0.0184161	1.30959	Up	Epidemis	polygalacturonase inhibiting protein 1	signal transduction;
Gm01G031400	0.0184161	1.38077	Up	Epidemis	Unknown protein	mRNA processing; response to water deprivation;
Gm08G320000	0.0184161	1.32526	Up	Epidemis	Stigma-specific Stig1 family protein	biological process;
Gm09G057100	0.0185235	1.33206	Up	Epidemis	Peroxidase superfamily protein	response to oxidative stress; hydrogen peroxide catabolic process; oxidation-reduction process;
Gm08G113400	0.0189442	1.39697	Up	Epidemis	Amino acid permease family protein	polyamine transport;
Gm11G129300	0.019074	1.58304	Up	Epidemis	beta glucosidase 15	carbohydrate metabolic process; response to salt stress; glucosinolate catabolic process;
Gm17G016600	0.0201603	1.80585	Up	Epidemis	Eukaryotic aspartyl protease family protein	proteolysis; protein catabolic process; cellular response to hypoxia;
Gm12G155300	0.020266	1.2318	Up	Epidemis	cytochrome c oxidase subunit 3	mitochondrial electron transport, cytochrome c to oxygen; aerobic respiration; aerobic electron transport chain; respiratory electron transport chain;
Gm10G207000	0.0209161	2.34412	Up	Epidemis	Unknown protein	NA
Gm13G135500	0.0209161	1.50186	Up	Epidemis	Glutathione S-transferase family protein	response to toxic substance; protein glutathionylation; response to cadmium ion;
Gm02G129500	0.0209161	1.35006	Up	Epidemis	ATPase E1-E2 type family protein / haloacid dehalogenase-like hydrolase family protein	phospholipid translocation;
Gm05G240100	0.0213137	1.42047	Up	Epidemis	glutathione peroxidase 3	abscisic acid-activated signaling pathway; response to hydrogen peroxide; cellular response to water deprivation; oxidation-reduction process;
Gm18G011600	0.0213137	1.34741	Up	Epidemis	beta-ketoacyl reductase 1	embryo development; very long-chain fatty acid biosynthetic process; oxidation-reduction process;
Gm04G245900	0.0219741	1.61013	Up	Epidemis	2-oxoglutarate (2OG) and Fe(II)-dependent oxygenase superfamily protein	defense response; ethylene biosynthetic process; oxidation-reduction process;
Gm15G059800	0.0220994	2.13998	Up	Epidemis	oligopeptide transporter 4	oligopeptide transport; protein transport; response to karrikin;
Gm13G249600	0.0220994	1.201	Up	Epidemis	Quinone reductase family protein	oxidation-reduction process;
Gm16G052000	0.0225437	1.68502	Up	Epidemis	senescence-related gene 3	glycerol metabolic process; cellular phosphate ion homeostasis; glycerophospholipid catabolic process; cellular response to hypoxia;
Gm06G315100	0.0225437	1.2208	Up	Epidemis	aminophospholipid ATPase 1	phospholipid translocation;
Gm01G085700	0.022894	1.26731	Up	Epidemis	UDP-Glycosyltransferase superfamily protein	NA
Gm14G176400	0.022894	1.29544	Up	Epidemis	Phosphate-responsive 1 family protein	response to brassinosteroid;
Gm09G041500	0.0221345	1.31491	Up	Epidemis	ethylene-responsive element binding protein	regulation of transcription, DNA-templated; cell death; response to ethylene; response to cytokinin; response to jasmonic acid; ethylene-activated signaling pathway; heat acclimation; positive regulation of transcription, DNA-templated; response to other organism;
Gm12G094100	0.02422	1.27421	Up	Epidemis	Unknown protein	NA
Gm18G241100	0.0247236	1.52551	Up	Epidemis	Protein of unknown function (DUF707)	biological process;
Gm19G189100	0.0247236	1.34615	Up	Epidemis	ubiquitin-protein ligase 7	protein polyubiquitination; ubiquitin-dependent protein catabolic process; protein ubiquitination;
Gm18G033200	0.0247542	0.0671642	Down	Epidemis	Bifunctional inhibitor/lipid-transfer protein/seed storage 2S albumin superfamily protein	systemic acquired resistance;
Gm02G034300	0.0247542	1.30481	Up	Epidemis	Unknown protein	mRNA processing; response to water deprivation;
Gm06G046800	0.025046	1.6449	Up	Epidemis	ZCF37	NA
Gm19G160100	0.025091	1.32219	Up	Epidemis	calmodulin 5	NA
Gm13G324100	0.0251393	1.61689	Up	Epidemis	Unknown protein	NA
Gm11G252700	0.0251393	1.22454	Up	Epidemis	MAC/Perforin domain-containing protein	immune response; plant-type hypersensitive response;
Gm03G005800	0.0260331	1.25323	Up	Epidemis	MATE efflux family protein	transmembrane transport;
Gm15G005500	0.026173	1.65548	Up	Epidemis	Unknown protein	response to salicylic acid; positive regulation of fatty acid biosynthetic process;
Gm10G019400	0.026173	1.23963	Up	Epidemis	AAA-type ATPase family protein	NA
Gm07G043900	0.0263328	1.3923	Up	Epidemis	Phosphoinositide phosphatase family protein	NA
Gm16G041100	0.0263328	1.3343	Up	Epidemis	Methyltransferase-related protein	methylation;
Gm06G059700	0.0265077	1.76689	Up	Epidemis	HOPW1-1-interacting 2	protein dephosphorylation; defense response to bacterium; interspecies interaction between organisms;
Gm12G218300	0.0276121	1.75217	Up	Epidemis	Wound-responsive family protein	cellular response to hypoxia;
Gm11G244900	0.0276121	1.28049	Up	Epidemis	Pectate lyase family protein	pectin catabolic process;
Gm01G022500	0.0281951	1.59381	Up	Epidemis	AINTEGUMENTA-like 6	regulation of transcription, DNA-templated; ethylene-activated signaling pathway; animal organ morphogenesis; flower development; regulation of floral meristem growth; lateral root formation; maintenance of shoot apical meristem identity; organ growth; root development; phyllotactic patterning; leaf phyllotactic patterning; auxin mediated signaling pathway involved in phyllotactic patterning;
Gm11G043900	0.0287753	1.5965	Up	Epidemis	Unknown protein	glyoxylate cycle; tricarboxylic acid cycle; malate metabolic process; regulation of fatty acid beta-oxidation; regulation of photorespiration;
Gm12G234500	0.0287753	1.31802	Up	Epidemis	Nodulin MtN3 family protein	carbohydrate transport;
Gm10G098500	0.0289281	1.29278	Up	Epidemis	Unknown protein	aerobic respiration; electron transport coupled proton transport; ATP synthesis coupled electron transport; cellular respiration; oxidation-reduction process;
Gm10G207300	0.0289281	1.3571	Up	Epidemis	SERINE CARBOXYPEPTIDASE-LIKE 49	proteolysis involved in cellular protein catabolic process;
Gm01G234300	0.0289376	1.30885	Up	Epidemis	RING/FYVE/PHD zinc finger superfamily protein	biological process;
Gm09G049700	0.0292227	1.37688	Up	Epidemis	VACUOLAR SORTING RECEPTOR 6	ubiquitin-dependent protein catabolic process; protein targeting to vacuole; Golgi to vacuole transport;
Gm13G325900	0.0292227	1.41486	Up	Epidemis	plasma membrane intrinsic protein 2	water transport; response to water deprivation; response to salt stress; response to abscisic acid; transmembrane transport;
Gm08G175200	0.0292858	1.31754	Up	Epidemis	glutathione S-transferase TAU 19	glutathione metabolic process; response to oxidative stress; toxin catabolic process; cellular response to water deprivation; response to cadmium ion; oxidation-reduction process;
Gm02G289900	0.0292858	1.24941	Up	Epidemis	Unknown protein	NA
Gm17G153800	0.0293896	1.61404	Up	Epidemis	poltergeist like 1	regulation of transcription, DNA-templated; protein dephosphorylation; multicellular organism development; unidimensional cell growth; meristem structural organization; maintenance of meristem identity; protein palmitoylation; protein myristoylation;
Gm18G284300	0.0293896	1.283	Up	Epidemis	dihydrosphingosine phosphate lyase	sphingolipid metabolic process; carboxylic acid metabolic process; sphingolipid catabolic process;
Gm08G150700	0.02968	1.46784	Up	Epidemis	O-fucosyltransferase family protein	fucose metabolic process; cell wall organization;
Gm08G004300	0.0306961	1.20998	Up	Epidemis	Protein of unknown function (DUF668)	regulation of carbohydrate metabolic process; response to peptide hormone; positive regulation of growth;
Gm17G064200	0.0317795	1.63428	Up	Epidemis	Galactosyltransferase family protein	protein glycosylation;
Gm07G045967	0.0317795	1.29424	Up	Epidemis	pectin methylesterase 1	cell wall modification; pectin catabolic process; cellular response to hypoxia;
Gm16G130000	0.0318128	1.61854	Up	Epidemis	Unknown protein	NA
Gm12G225100	0.0318128	1.26098	Up	Epidemis	Stigma-specific Stig1 family protein	salicylic acid mediated signaling pathway; jasmonic acid mediated signaling pathway; response to ozone; positive regulation of cell death; defense response to bacterium; seed development; regulation of jasmonic acid biosynthetic process; regulation of salicylic acid biosynthetic process;
Gm04G102700	0.0318404	1.38881	Up	Epidemis	Major facilitator superfamily protein	glucose import;
Gm02G146900	0.0325595	1.49755	Up	Epidemis	TIC-like	regulation of circadian rhythm;
Gm01G013300	0.0325595	1.3537	Up	Epidemis	Ankyrin repeat family protein	NA
Gm13G346100	0.0337395	2.92574	Up	Epidemis	Peroxidase superfamily protein	response to stress; response to oxidative stress; hydrogen peroxide catabolic process; oxidation-reduction process;
Gm11G163800	0.0337395	1.42537	Up	Epidemis	Unknown protein	biological process;
Gm19G213300	0.0349402	1.5863	Up	Epidemis	ethylene response sensor 1	ethylene-activated signaling pathway; negative regulation of ethylene-activated signaling pathway;
Gm18G268200	0.0349455	1.35707	Up	Epidemis	HXXXD-type acyl-transferase family protein	response to toxic substance;
Gm08G086100	0.0349455	1.32422	Up	Epidemis	chromatin remodeling 4	NA
Gm04G070600	0.035433	1.28967	Up	Epidemis	2-oxoglutarate (2OG) and Fe(II)-dependent oxygenase superfamily protein	oxidation-reduction process;
Gm02G219400	0.0356834	1.56783	Up	Epidemis	Protein of unknown function (DUF3133)	endocytosis; defense response; response to fungus; salicylic acid mediated signaling pathway; regulation of endocytosis; regulation of defense response to fungus;
Gm16G063200	0.036879	1.57823	Up	Epidemis	glucose-6-phosphate dehydrogenase 6	glucose metabolic process; pentose-phosphate shunt, oxidative branch;
Gm16G046200	0.036879	1.27285	Up	Epidemis	K+ uptake transporter 3	potassium ion transport; cell tip growth; potassium ion transmembrane transport;
Gm13G281100	0.0371922	5.43527	Up	Epidemis	Late embryogenesis abundant (LEA) protein-related	biological process;
Gm02G104300	0.037371	1.71523	Up	Epidemis	UDP-glycosyltransferase 73B4	response to toxic substance; response to other organism;
Gm14G052000	0.037371	2.33146	Up	Epidemis	Unknown protein	NA
Gm12G172900	0.0376734	1.47809	Up	Epidemis	proline-rich family protein	NA
Gm10G030000	0.0376734	1.20725	Up	Epidemis	Beige/BEACH domain ;WD domain, G-beta repeat protein	vacuole organization; response to abscisic acid; multidimensional cell growth; trichome morphogenesis; cytoplasmic mRNA processing body assembly; cellular response to salt stress; mucilage extrusion from seed coat; regulation of vacuolar transport; regulation of intracellular mRNA localization;
Gm04G083200	0.0382794	1.82756	Up	Epidemis	tonoplast intrinsic protein 4;1	transmembrane transport;
Gm08G182300	0.0385763	1.35799	Up	Epidemis	Inositol monophosphatase family protein	starch catabolic process; sucrose biosynthetic process; fructose metabolic process; fructose 6-phosphate metabolic process; gluconeogenesis; response to abscisic acid; response to fructose; photosynthesis; dephosphorylation; fructose 1,6-bisphosphate metabolic process;
Gm13G195200	0.0385763	1.22979	Up	Epidemis	protein kinases;ubiquitin-protein ligases	protein phosphorylation; defense response; response to abscisic acid; abscisic acid-activated signaling pathway; negative regulation of abscisic acid-activated signaling pathway; endosomal transport; protein ubiquitination; secretion by cell; late endosome to vacuole transport; developmental growth;
Gm11G046900	0.0385763	1.20964	Up	Epidemis	heptahelical protein 4	response to hormone; response to sucrose;
Gm17G045400	0.0390681	1.23025	Up	Epidemis	Phosphoinositide phosphatase family protein	NA
Gm03G219000	0.0391663	1.66178	Up	Epidemis	RING/FYVE/PHD zinc finger superfamily protein	protein ubiquitination;
Gm02G142600	0.0391918	1.49997	Up	Epidemis	AUX/IAA transcriptional regulator family protein	regulation of transcription, DNA-templated; response to auxin; auxin-activated signaling pathway; response to cyclopentenone;
Gm04G240800	0.0391918	1.27328	Up	Epidemis	alcohol dehydrogenase 1	response to hypoxia; response to osmotic stress; response to cold; response to flooding; response to water deprivation; response to salt stress; response to abscisic acid; response to sucrose; response to caffeine; response to estradiol; response to hydrogen peroxide; cellular respiration; formaldehyde catabolic process; response to cadmium ion; oxidation-reduction process; cellular response to h…
Gm04G231100	0.0392304	1.34358	Up	Epidemis	SAUR-like auxin-responsive protein family	multicellular organism development; auxin-activated signaling pathway; regulation of growth;
Gm12G078500	0.0392304	1.26687	Up	Epidemis	P-loop containing nucleoside triphosphate hydrolases superfamily protein	myo-inositol hexakisphosphate biosynthetic process;
Gm14G016000	0.0392304	1.22193	Up	Epidemis	scarecrow-like 5	regulation of transcription, DNA-templated;
Gm19G091400	0.0401835	1.80006	Up	Epidemis	Ferritin/ribonucleotide reductase-like family protein	DNA replication; DNA repair; multicellular organism development; deoxyribonucleotide biosynthetic process; programmed cell death; regulation of cell cycle; oxidation-reduction process;
Gm14G085800	0.0401835	1.21036	Up	Epidemis	Granulin repeat cysteine protease family protein	proteolysis; response to water deprivation; defense response to fungus; proteolysis involved in cellular protein catabolic process;
Gm07G103400	0.0403901	1.43145	Up	Epidemis	Protein kinase superfamily protein	protein phosphorylation; peptidyl-serine phosphorylation; intracellular signal transduction; protein autophosphorylation;
Gm13G085800	0.0403901	1.33407	Up	Epidemis	Unknown protein	NA
Gm19G038600	0.0403901	1.28927	Up	Epidemis	ATPase E1-E2 type family protein / haloacid dehalogenase-like hydrolase family protein	calcium ion transmembrane transport;
Gm07G251300	0.0405551	1.27656	Up	Epidemis	Uncharacterised protein family (UPF0497)	NA
Gm07G093700	0.0405551	1.23899	Up	Epidemis	zinc finger protein-related	embryo development ending in seed dormancy; cellular response to iron ion starvation; protein ubiquitination; multicellular organismal iron ion homeostasis; cellular response to hypoxia;
Gm11G064800	0.0411691	1.58601	Up	Epidemis	homeobox protein 40	response to auxin; positive regulation of transcription, DNA-templated;
Gm10G006700	0.0411691	1.29435	Up	Epidemis	phosphate transporter 1;7	phosphate ion transport; arsenate ion transmembrane transport;
Gm17G082100	0.041759	1.74521	Up	Epidemis	Unknown protein	transcription, DNA-templated; regulation of transcription, DNA-templated; brassinosteroid mediated signaling pathway; positive regulation of shade avoidance;
Gm04G098000	0.041759	1.27752	Up	Epidemis	ENTH/ANTH/VHS superfamily protein	endocytosis; vesicle budding from membrane; clathrin-dependent endocytosis;
Gm02G193200	0.0422539	1.42976	Up	Epidemis	Unknown protein	biological process;
Gm05G047900	0.0422539	1.21101	Up	Epidemis	purple acid phosphatase 27	dephosphorylation;
Gm05G099300	0.0429341	1.2567	Up	Epidemis	Unknown protein	response to karrikin;
Gm20G043400	0.0434141	1.48212	Up	Epidemis	serine carboxypeptidase-like 17	proteolysis; secondary metabolic process;
Gm06G301900	0.0434141	1.22894	Up	Epidemis	SET domain protein 2	post-embryonic development; vegetative to reproductive phase transition of meristem; carpel development; stamen development;
Gm06G191800	0.0443307	1.41147	Up	Epidemis	BANQUO 3	photomorphogenesis; regulation of timing of transition from vegetative to reproductive phase;
Gm04G253000	0.0443307	1.22017	Up	Epidemis	OSBP(oxysterol binding protein)-related protein 1C	signal transduction;
Gm20G240600	0.0448216	1.58725	Up	Epidemis	alpha/beta-Hydrolases superfamily protein	NA
Gm18G267100	0.0448216	1.41312	Up	Epidemis	glycosyl hydrolase family 81 protein	NA
Gm14G087600	0.0452934	1.24459	Up	Epidemis	acyl-CoA-binding domain 3	response to hypoxia; defense response; response to bacterium; response to absence of light; fatty acid transport; defense response to bacterium; defense response to fungus; cellular response to hypoxia;
Gm20G125800	0.0452934	1.59413	Up	Epidemis	Core-2/I-branching beta-1,6-N-acetylglucosaminyltransferase family protein	NA
Gm13G101900	0.0452934	1.24981	Up	Epidemis	Auxin efflux carrier family protein	response to hypoxia; response to ethylene; response to auxin; auxin-activated signaling pathway; response to glucose; auxin polar transport; positive gravitropism; auxin homeostasis; auxin efflux; transmembrane transport;
Gm12G004500	0.0468073	1.22989	Up	Epidemis	Plant invertase/pectin methylesterase inhibitor superfamily protein	negative regulation of catalytic activity;
Gm08G010300	0.0468092	1.41025	Up	Epidemis	Unknown protein	NA
Gm13G168200	0.0468092	1.3976	Up	Epidemis	Lactoylglutathione lyase / glyoxalase I family protein	NA
Gm16G217100	0.0469575	1.49481	Up	Epidemis	Nucleotide-diphospho-sugar transferase family protein	biological process;
Gm06G173500	0.0477707	1.46372	Up	Epidemis	glucan synthase-like 8	(1->3)-beta-D-glucan biosynthetic process; regulation of cell shape; pollen development; microsporogenesis; developmental growth; cell wall organization;
Gm06G226700	0.0477707	1.22593	Up	Epidemis	Leucine-rich repeat transmembrane protein kinase	protein phosphorylation; protein autophosphorylation;
Gm13G186600	0.0480794	1.26424	Up	Epidemis	zinc induced facilitator-like 1	response to water deprivation; gravitropism; basipetal auxin transport; root development; response to karrikin; regulation of stomatal closure;
Gm17G097900	0.0489276	1.22017	Up	Epidemis	Unknown protein	regulation of transcription, DNA-templated; defense response;
Gm10G037900	0.0489276	1.59764	Up	Epidemis	S-adenosyl-L-methionine-dependent methyltransferases superfamily protein	methylation;
Gm11G142100	0.0489276	1.24724	Up	Epidemis	Histone superfamily protein	nucleosome assembly;
Gm06G145100	0.0493003	1.30932	Up	Epidemis	AZA-guanine resistant1	purine nucleobase transport; adenine transport; guanine transport;
Gm15G176600	0.0493003	1.23122	Up	Epidemis	DENN (AEX-3) domain-containing protein	biological process;
Gm05G136100	0.0493003	1.33739	Up	Epidemis	glutamate decarboxylase 4	glutamate catabolic process;
Gm03G105500	0.0494163	1.2256	Up	Epidemis	Protein kinase superfamily protein	protein phosphorylation; innate immune response;
Gm18G057000	0.0494164	1.48504	Up	Epidemis	Unknown protein	biological process;
Gm11G197900	0.0496451	1.47241	Up	Epidemis	high-level expression of sugar-inducible gene 2	response to abscisic acid; response to sucrose; positive regulation of seed germination; negative regulation of transcription, DNA-templated; regulation of seed maturation;
Gm09G161100	0.0496451	1.20028	Up	Epidemis	Protein kinase family protein with leucine-rich repeat domain	protein phosphorylation; hormone-mediated signaling pathway;
Gm09G199800	0.0497388	1.51609	Up	Epidemis	AINTEGUMENTA-like 6	regulation of transcription, DNA-templated; ethylene-activated signaling pathway; animal organ morphogenesis; flower development; regulation of floral meristem growth; lateral root formation; maintenance of shoot apical meristem identity; organ growth; root development; phyllotactic patterning; leaf phyllotactic patterning; auxin mediated signaling pathway involved in phyllotactic patterning;
Gm06G298900	0	0.0173923	Down	Pericycle	Wound-responsive family protein	cellular response to hypoxia;
Gm06G298700	0	0.0161906	Down	Pericycle	Wound-responsive family protein	cellular response to hypoxia;
Gm06G297600	0	0.0123783	Down	Pericycle	Wound-responsive family protein	cellular response to hypoxia;
Gm06G299000	0	0.00788009	Down	Pericycle	Wound-responsive family protein	cellular response to hypoxia;
Gm13G301700	0	0.00165659	Down	Pericycle	Wound-responsive family protein	NA
Gm12G200500	0	0.00132359	Down	Pericycle	Wound-responsive family protein	NA
Gm12G200600	0	0.000443028	Down	Pericycle	Wound-responsive family protein	NA
Gm07G262500	0	3.25434	Up	Pericycle	SLAC1 homologue 1	chloride transport; cellular ion homeostasis; response to water deprivation; response to salt stress; positive regulation of anion channel activity;
Gm12G218300	8.74e-43	0.00174057	Down	Pericycle	Wound-responsive family protein	cellular response to hypoxia;
Gm02G160500	1.6721e-38	3.93443	Up	Pericycle	copper chaperone	response to reactive oxygen species; copper ion transport; cellular copper ion homeostasis; aging; response to cadmium ion;
Gm11G123300	1.9058e-36	0.000603122	Down	Pericycle	Unknown protein	biological process;
Gm09G043400	2.39645e-35	4.694	Up	Pericycle	drought-induced 21	response to stress; response to cold; response to water deprivation; cold acclimation; response to abscisic acid;
Gm12G200800	9.5189e-34	0.00287554	Down	Pericycle	Wound-responsive family protein	cellular response to hypoxia;
Gm12G200400	7.80739e-33	0.000863004	Down	Pericycle	Wound-responsive family protein	cellular response to hypoxia;
Gm06G297900	1.24202e-32	0.0265771	Down	Pericycle	Wound-responsive family protein	cellular response to hypoxia;
Gm08G122167	7.36992e-32	2.47945	Up	Pericycle	Sulfite exporter TauE/SafE family protein	protein ubiquitination;
Gm13G231700	3.91268e-31	0.0964802	Down	Pericycle	pyruvate decarboxylase-2	response to hypoxia; cellular response to hypoxia;
Gm12G054100	5.99197e-31	6.32311	Up	Pericycle	beta glucosidase 17	carbohydrate metabolic process; response to salt stress; glucosinolate catabolic process;
Gm05G147100	2.53802e-30	5.64275	Up	Pericycle	cytochrome P450, family 78, subfamily A, polypeptide 5	positive regulation of cell population proliferation; regulation of meristem growth; leaf formation; organ growth; regulation of growth rate; positive regulation of organ growth; floral organ development; oxidation-reduction process;
Gm08G137500	5.01492e-29	0.278118	Down	Pericycle	Haloacid dehalogenase-like hydrolase (HAD) superfamily protein	trehalose biosynthetic process; response to cadmium ion;
Gm13G149700	6.73757e-28	0.00295836	Down	Pericycle	Unknown protein	regulation of transcription, DNA-templated; negative regulation of gene expression; cellular response to hypoxia; regulation of cellular response to hypoxia;
Gm08G139800	1.75329e-27	0.0352919	Down	Pericycle	Unknown protein	NA
Gm14G005700	5.71032e-27	3.35618	Up	Pericycle	Unknown protein	oxidation-reduction process;
Gm18G254100	1.17099e-26	5.05238	Up	Pericycle	AAA-ATPase 1	response to cold; response to water deprivation; response to salt stress; response to abscisic acid; fruit development; seed maturation;
Gm17G162000	1.32401e-26	0.19034	Down	Pericycle	LOB domain-containing protein 38	regulation of gene expression;
Gm18G009700	2.94537e-26	0.107642	Down	Pericycle	glyceraldehyde-3-phosphate dehydrogenase C subunit 1	gluconeogenesis; glycolytic process; response to oxidative stress; response to heat; response to sucrose; fruit development; response to hydrogen peroxide; response to cadmium ion; seed development; response to redox state; oxidation-reduction process;
Gm14G160100	1.12487e-25	2.92564	Up	Pericycle	Nodulin MtN3 family protein	carbohydrate transport;
Gm05G179800	5.11035e-25	0.407091	Down	Pericycle	Haloacid dehalogenase-like hydrolase (HAD) superfamily protein	trehalose biosynthetic process; response to cadmium ion;
Gm13G301400	6.92695e-25	0.00161582	Down	Pericycle	Wound-responsive family protein	cellular response to hypoxia;
Gm11G129500	7.48432e-23	3.89169	Up	Pericycle	beta glucosidase 13	carbohydrate metabolic process; response to salt stress; glucosinolate catabolic process;
Gm07G136800	5.55826e-22	0.332045	Down	Pericycle	Unknown protein	NA
Gm07G139400	7.4515e-22	7.16068	Up	Pericycle	Bifunctional inhibitor/lipid-transfer protein/seed storage 2S albumin superfamily protein	systemic acquired resistance;
Gm05G182100	8.88623e-22	0.00695019	Down	Pericycle	Unknown protein	NA
Gm19G202900	1.36814e-21	0.275525	Down	Pericycle	alpha/beta-Hydrolases superfamily protein	catabolic process;
Gm04G022300	4.13856e-21	4.27663	Up	Pericycle	Subtilisin-like serine endopeptidase family protein	proteolysis; response to carbon dioxide; negative regulation of defense response to bacterium; regulation of stomatal complex development; negative regulation of stomatal complex development;
Gm13G081000	5.65379e-21	3.19064	Up	Pericycle	nodulin MtN21 /EamA-like transporter family protein	amino acid transport; amino acid export across plasma membrane; amino acid import; amino acid homeostasis;
Gm03G073500	8.5843e-21	3.25057	Up	Pericycle	Bifunctional inhibitor/lipid-transfer protein/seed storage 2S albumin superfamily protein	systemic acquired resistance;
Gm16G180800	1.29019e-20	3.10772	Up	Pericycle	Divalent ion symporter	transmembrane transport;
Gm15G228200	2.69871e-20	2.67961	Up	Pericycle	Unknown protein	NA
Gm16G177900	2.70735e-20	5.06175	Up	Pericycle	Copper transport protein family	NA
Gm16G037900	3.12584e-20	0.175282	Down	Pericycle	Unknown protein	NA
Gm15G274600	3.44218e-20	2.46918	Up	Pericycle	MATE efflux family protein	cellular iron ion homeostasis; response to abscisic acid; cellular response to phosphate starvation; metal ion transport; iron ion homeostasis;
Gm15G271900	2.21467e-19	0.285734	Down	Pericycle	Unknown protein	regulation of transcription, DNA-templated; photoperiodism, flowering;
Gm15G052700	6.40651e-19	3.13361	Up	Pericycle	Peroxidase superfamily protein	response to stress; response to oxidative stress; plant-type cell wall organization; lignin metabolic process; hydrogen peroxide catabolic process; oxidation-reduction process; cellular oxidant detoxification;
Gm19G190000	6.53778e-19	0.0049821	Down	Pericycle	Unknown protein	regulation of transcription, DNA-templated; negative regulation of gene expression; cellular response to hypoxia; regulation of cellular response to hypoxia;
Gm13G090700	8.49322e-19	2.69381	Up	Pericycle	Unknown protein	NA
Gm13G301600	2.22836e-18	0.00190381	Down	Pericycle	Wound-responsive family protein	NA
Gm07G153100	2.75052e-18	0.0416818	Down	Pericycle	Thiamine pyrophosphate dependent pyruvate decarboxylase family protein	response to anoxia; cellular response to hypoxia;
Gm03G204900	6.96032e-18	19.0342	Up	Pericycle	Unknown protein	NA
Gm11G129700	9.78288e-18	4.14185	Up	Pericycle	beta glucosidase 13	carbohydrate metabolic process; response to salt stress; glucosinolate catabolic process;
Gm11G236700	1.11089e-17	2.32411	Up	Pericycle	Unknown protein	NA
Gm10G286900	1.29662e-17	0.188489	Down	Pericycle	GRAM domain-containing protein / ABA-responsive protein-related	biological process;
Gm17G117100	4.96569e-17	0.00413805	Down	Pericycle	early nodulin-related	NA
Gm20G214200	8.26794e-17	3.88656	Up	Pericycle	Peroxidase superfamily protein	response to stress; response to oxidative stress; hydrogen peroxide catabolic process; oxidation-reduction process;
Gm14G219600	2.57844e-16	4.29447	Up	Pericycle	Pathogenesis-related thaumatin superfamily protein	defense response;
Gm08G055900	4.31077e-16	0.216068	Down	Pericycle	NF-X-like 1	regulation of transcription, DNA-templated; response to light intensity; response to salt stress; salicylic acid biosynthetic process; response to microbial phytotoxin; regulation of hydrogen peroxide metabolic process; protein ubiquitination; defense response to bacterium;
Gm02G259700	6.33538e-16	0.00389273	Down	Pericycle	Hypoxia-responsive family protein	mitochondrial respiratory chain complex IV assembly;
Gm06G031000	6.36671e-16	0.160736	Down	Pericycle	Unknown protein	anaerobic respiration; cellular response to hypoxia;
Gm06G122600	8.0883e-16	0.0609993	Down	Pericycle	alcohol dehydrogenase 1	response to hypoxia; response to osmotic stress; response to cold; response to flooding; response to water deprivation; response to salt stress; response to abscisic acid; response to sucrose; response to caffeine; response to estradiol; response to hydrogen peroxide; cellular respiration; formaldehyde catabolic process; response to cadmium ion; oxidation-reduction process; cellular response to h…
Gm12G013100	8.85315e-16	0.201089	Down	Pericycle	mitochondrion-localized small heat shock protein 23.6	response to cadmium ion;
Gm18G020300	3.32558e-15	3.00719	Up	Pericycle	Unknown protein	NA
Gm13G301900	3.41525e-15	0.00189257	Down	Pericycle	Wound-responsive family protein	cellular response to hypoxia;
Gm04G240800	4.54176e-15	0.0702316	Down	Pericycle	alcohol dehydrogenase 1	response to hypoxia; response to osmotic stress; response to cold; response to flooding; response to water deprivation; response to salt stress; response to abscisic acid; response to sucrose; response to caffeine; response to estradiol; response to hydrogen peroxide; cellular respiration; formaldehyde catabolic process; response to cadmium ion; oxidation-reduction process; cellular response to h…
Gm15G104700	5.80204e-15	4.97527	Up	Pericycle	Eukaryotic aspartyl protease family protein	proteolysis; protein catabolic process; cellular response to hypoxia;
Gm16G178000	1.28011e-14	2.99274	Up	Pericycle	Heavy metal transport/detoxification superfamily protein	metal ion transport;
Gm08G132800	3.44137e-14	0.273145	Down	Pericycle	homeobox protein 16	response to blue light; negative regulation of cell growth; positive regulation of transcription, DNA-templated; regulation of timing of transition from vegetative to reproductive phase; photoperiodism, flowering;
Gm09G093050	4.15837e-14	0.410304	Down	Pericycle	Bifunctional inhibitor/lipid-transfer protein/seed storage 2S albumin superfamily protein	NA
Gm05G102100	6.01882e-14	2.60836	Up	Pericycle	arabinogalactan protein _x0001_18	megasporogenesis;
Gm03G072100	1.04119e-13	0.396302	Down	Pericycle	Major facilitator superfamily protein	NA
Gm07G150900	1.37637e-13	0.375218	Down	Pericycle	2-oxoglutarate (2OG) and Fe(II)-dependent oxygenase superfamily protein	flavonoid biosynthetic process; oxidation-reduction process; response to karrikin; cellular response to toxic substance; regulation of jasmonic acid mediated signaling pathway;
Gm04G052000	1.85432e-13	0.217718	Down	Pericycle	heat shock transcription factor A2	response to hypoxia; response to heat; response to chitin; heat acclimation; cellular response to heat; cellular response to unfolded protein; response to hydrogen peroxide; regulation of transcription from RNA polymerase II promoter in response to stress; positive regulation of transcription, DNA-templated; positive regulation of transcription from RNA polymerase II promoter in response to heat …
Gm14G020000	3.49723e-13	0.346145	Down	Pericycle	O-Glycosyl hydrolases family 17 protein	carbohydrate metabolic process;
Gm08G082900	4.59482e-13	0.241014	Down	Pericycle	chlorophyll A/B binding protein 1	response to light stimulus; photosynthesis, light harvesting in photosystem I; protein-chromophore linkage;
Gm14G023000	8.88762e-13	4.56619	Up	Pericycle	geranylgeranyl reductase	monoterpene biosynthetic process;
Gm17G238200	9.24703e-13	0.131792	Down	Pericycle	N-terminal nucleophile aminohydrolases (Ntn hydrolases) superfamily protein	protein autoprocessing;
Gm11G123400	3.0018e-12	0.00220513	Down	Pericycle	Unknown protein	NA
Gm10G245300	5.26908e-12	0.115645	Down	Pericycle	Unknown protein	response to abscisic acid;
Gm08G179700	1.01873e-11	4.58556	Up	Pericycle	Peroxidase superfamily protein	response to stress; response to oxidative stress; plant-type cell wall organization; lignin metabolic process; hydrogen peroxide catabolic process; oxidation-reduction process; cellular oxidant detoxification;
Gm16G038300	1.77451e-11	0.40304	Down	Pericycle	Cobalamin-independent synthase family protein	methylation-dependent chromatin silencing; methionine biosynthetic process; response to zinc ion; methylation; response to cadmium ion; positive regulation of histone H3-K9 methylation;
Gm01G019500	1.83138e-11	0.171453	Down	Pericycle	hydroxyproline-rich glycoprotein family protein	biological process;
Gm02G157900	2.2873e-11	0.0149463	Down	Pericycle	Unknown protein	biological process;
Gm06G242900	3.04416e-11	0.332975	Down	Pericycle	metallothionein 3	cellular copper ion homeostasis;
Gm05G164700	3.05465e-11	4.12547	Up	Pericycle	Sulfite exporter TauE/SafE family protein	protein ubiquitination;
Gm13G085900	6.16179e-11	0.0405484	Down	Pericycle	Unknown protein	NA
Gm03G068200	7.21905e-11	3.44452	Up	Pericycle	drought-repressed 4	response to water deprivation; negative regulation of peptidase activity;
Gm02G217800	1.3363e-10	0.148958	Down	Pericycle	beta HLH protein 93	multicellular organism development; regulation of gibberellin biosynthetic process; gibberellin catabolic process;
Gm19G038600	2.8061e-10	0.185405	Down	Pericycle	ATPase E1-E2 type family protein / haloacid dehalogenase-like hydrolase family protein	calcium ion transmembrane transport;
Gm17G069500	4.22482e-10	3.43519	Up	Pericycle	Unknown protein	NA
Gm13G329900	5.54733e-10	0.288241	Down	Pericycle	Unknown protein	NA
Gm18G190000	6.07389e-10	4.25783	Up	Pericycle	Bifunctional inhibitor/lipid-transfer protein/seed storage 2S albumin superfamily protein	systemic acquired resistance;
Gm19G213100	6.53516e-10	0.0149463	Down	Pericycle	Unknown protein	regulation of transcription, DNA-templated; ethylene-activated signaling pathway; response to anoxia; cellular response to hypoxia; regulation of root development;
Gm10G168900	7.07588e-10	34.4544	Up	Pericycle	RmlC-like cupins superfamily protein	response to stress;
Gm10G234700	8.32537e-10	9.11763	Up	Pericycle	cytochrome P450, family 715, subfamily A, polypeptide 1	NA
Gm17G237100	1.24839e-09	4.73341	Up	Pericycle	Gibberellin-regulated family protein	gibberellic acid mediated signaling pathway;
Gm03G013400	1.55411e-09	0.0744912	Down	Pericycle	Remorin family protein	response to salicylic acid; defense response to virus; membrane raft localization;
Gm04G250600	1.63717e-09	2.4759	Up	Pericycle	nodulin MtN21 /EamA-like transporter family protein	NA
Gm19G198800	1.92073e-09	2.39824	Up	Pericycle	Late embryogenesis abundant (LEA) hydroxyproline-rich glycoprotein family	leaf senescence; defense response to virus; response to other organism;
Gm15G074800	2.86561e-09	0.294877	Down	Pericycle	Protein of unknown function (DUF506) _x0001_	cellular response to hypoxia;
Gm07G243900	3.17356e-09	2.5592	Up	Pericycle	MLP-like protein 423	defense response; abscisic acid-activated signaling pathway;
Gm16G155000	4.84886e-09	0.257015	Down	Pericycle	plasma membrane intrinsic protein 2	water transport; response to water deprivation; response to salt stress; response to abscisic acid; transmembrane transport;
Gm06G145100	7.74948e-09	2.21518	Up	Pericycle	AZA-guanine resistant1	purine nucleobase transport; adenine transport; guanine transport;
Gm07G191300	8.54357e-09	3.90372	Up	Pericycle	Unknown protein	NA
Gm02G148200	9.0218e-09	4.61428	Up	Pericycle	Eukaryotic aspartyl protease family protein	proteolysis; protein catabolic process; cellular response to hypoxia;
Gm18G294300	1.39557e-08	3.81115	Up	Pericycle	Class I glutamine amidotransferase-like superfamily protein	NA
Gm04G206800	1.81087e-08	0.120189	Down	Pericycle	SAUR-like auxin-responsive protein family	response to auxin;
Gm11G058100	2.29813e-08	2.43174	Up	Pericycle	Peroxidase superfamily protein	response to oxidative stress; hydrogen peroxide catabolic process; oxidation-reduction process;
Gm10G112000	2.29868e-08	3.73578	Up	Pericycle	copper chaperone	response to reactive oxygen species; copper ion transport; cellular copper ion homeostasis; aging; response to cadmium ion;
Gm13G285300	3.06507e-08	4.91459	Up	Pericycle	cytochrome P450, family 82, subfamily C, polypeptide 4	response to iron ion; oxidation-reduction process; cellular response to iron ion; defense response to other organism; sideretin biosynthesis;
Gm20G098451	3.76285e-08	0.013293	Down	Pericycle	Adenine nucleotide alpha hydrolases-like superfamily protein	NA
Gm03G215800	3.96105e-08	7.30801	Up	Pericycle	Plant invertase/pectin methylesterase inhibitor superfamily	response to cold; response to fungus; response to brassinosteroid; cell wall modification; pectin catabolic process;
Gm10G070500	4.10297e-08	8.17837	Up	Pericycle	GDSL-like Lipase/Acylhydrolase superfamily protein	lipid catabolic process;
Gm16G211800	6.82596e-08	3.77602	Up	Pericycle	Kunitz family trypsin and protease inhibitor protein	defense response; response to insect; negative regulation of peptidase activity;
Gm14G089039	8.79974e-08	0.209466	Down	Pericycle	Unknown protein	NA
Gm06G104800	9.3573e-08	0.349457	Down	Pericycle	Haloacid dehalogenase-like hydrolase (HAD) superfamily protein	trehalose biosynthetic process; response to cadmium ion;
Gm16G023000	1.09103e-07	5.21983	Up	Pericycle	myb domain protein 111	response to light stimulus; response to UV-B; cell differentiation; flavonol biosynthetic process; positive regulation of flavonol biosynthetic process;
Gm09G242600	1.12965e-07	12.5401	Up	Pericycle	ethylene-responsive element binding factor 13	regulation of transcription, DNA-templated; defense response; ethylene-activated signaling pathway; response to chitin;
Gm12G007200	1.49287e-07	4.35634	Up	Pericycle	Unknown protein	NA
Gm08G070300	1.9746e-07	0.263181	Down	Pericycle	Unknown protein	NA
Gm05G068000	1.98204e-07	3.1642	Up	Pericycle	chloroplast beta-amylase	maltose biosynthetic process; starch catabolic process; response to cold;
Gm17G016300	2.45854e-07	0.373354	Down	Pericycle	Aluminium induced protein with YGL and LRDR motifs	NA
Gm05G188900	3.03463e-07	0.161067	Down	Pericycle	RING/U-box superfamily protein	protein ubiquitination;
Gm08G146600	3.04983e-07	0.149518	Down	Pericycle	RING/U-box superfamily protein	protein ubiquitination;
Gm20G001400	3.95552e-07	3.7652	Up	Pericycle	Peroxidase superfamily protein	response to stress; response to oxidative stress; hydrogen peroxide catabolic process; oxidation-reduction process;
Gm09G270900	7.94262e-07	3.74332	Up	Pericycle	calmodulin like 42	trichome branching;
Gm05G206200	8.65546e-07	2.4579	Up	Pericycle	Protein of unknown function (DUF567)	biological process;
Gm11G091400	8.89229e-07	0.248257	Down	Pericycle	farnesylated protein 6	heat acclimation; metal ion transport;
Gm09G276800	1.09132e-06	5.60418	Up	Pericycle	AZA-guanine resistant1	purine nucleobase transport; adenine transport; guanine transport;
Gm19G247000	1.09413e-06	3.59918	Up	Pericycle	plant glycogenin-like starch initiation protein 6	ceramide biosynthetic process;
Gm08G138901	1.09571e-06	5.37167	Up	Pericycle	Cupredoxin superfamily protein	oxidation-reduction process; positive regulation of defense response to insect;
Gm19G202300	1.2365e-06	213	Up	Pericycle	VQ motif-containing protein	signal transduction;
Gm15G055800	1.5293e-06	0.259749	Down	Pericycle	Unknown protein	NA
Gm13G091100	1.85656e-06	0.337823	Down	Pericycle	nodulin MtN21 /EamA-like transporter family protein	NA
Gm07G266300	2.31367e-06	3.31163	Up	Pericycle	Auxin-responsive family protein	oxidation-reduction process;
Gm14G176400	2.55658e-06	0.286659	Down	Pericycle	Phosphate-responsive 1 family protein	response to brassinosteroid;
Gm01G165600	2.6702e-06	0.271434	Down	Pericycle	Pathogenesis-related thaumatin superfamily protein	defense response;
Gm11G145200	3.11838e-06	5.39789	Up	Pericycle	glycosyltransferase family protein 2	NA
Gm02G294000	3.83926e-06	0.288014	Down	Pericycle	O-Glycosyl hydrolases family 17 protein	carbohydrate metabolic process;
Gm11G228000	4.08387e-06	4.26501	Up	Pericycle	plasma membrane intrinsic protein 1;4	water transport; response to water deprivation; transmembrane transport;
Gm03G147900	4.47552e-06	4.13793	Up	Pericycle	Disease resistance-responsive (dirigent-like protein) family protein	NA
Gm11G129900	4.88589e-06	3.42086	Up	Pericycle	beta glucosidase 17	carbohydrate metabolic process; response to salt stress; glucosinolate catabolic process;
Gm13G267100	5.13946e-06	13.5689	Up	Pericycle	Unknown protein	NA
Gm19G230300	5.52957e-06	2.90903	Up	Pericycle	Protein kinase family protein	protein phosphorylation; cell surface receptor signaling pathway;
Gm14G049000	5.86161e-06	5.12609	Up	Pericycle	ethylene-forming enzyme	defense response; response to fungus; ethylene biosynthetic process; fruit ripening; oxidation-reduction process; cellular response to fatty acid;
Gm19G221800	6.14048e-06	3.456	Up	Pericycle	Chitinase family protein	carbohydrate metabolic process; chitin catabolic process; cell wall macromolecule catabolic process; defense response to fungus;
Gm10G036600	6.80287e-06	137	Up	Pericycle	Unknown protein	regulation of transcription, DNA-templated; ethylene-activated signaling pathway; response to chitin;
Gm04G028500	7.1311e-06	0.319218	Down	Pericycle	thioredoxin H-type 1	glycerol ether metabolic process; positive regulation of catalytic activity; cell redox homeostasis; oxidation-reduction process;
Gm04G051000	7.73091e-06	0.00589927	Down	Pericycle	myb-like transcription factor family protein	regulation of transcription, DNA-templated;
Gm14G002300	7.92244e-06	3.10666	Up	Pericycle	Protein of unknown function (DUF630 and DUF632)	NA
Gm13G164300	8.85414e-06	0.311694	Down	Pericycle	serine-rich protein-related	biological process;
Gm13G209600	9.63975e-06	2.39236	Up	Pericycle	Family of unknown function (DUF716) _x0001_	biological process;
Gm16G155100	1.00697e-05	0.110958	Down	Pericycle	plasma membrane intrinsic protein 2	water transport; response to water deprivation; response to salt stress; response to abscisic acid; transmembrane transport;
Gm17G027400	1.07657e-05	3.27507	Up	Pericycle	drought-induced 21	response to stress; response to cold; response to water deprivation; cold acclimation; response to abscisic acid;
Gm13G210000	1.46158e-05	0.263107	Down	Pericycle	alpha/beta-Hydrolases superfamily protein	NA
Gm10G069500	1.92895e-05	3.45974	Up	Pericycle	Leucine-rich repeat protein kinase family protein	protein phosphorylation;
Gm19G016100	2.06026e-05	2.89939	Up	Pericycle	glucosyl transferase family 8	pectin biosynthetic process; cell wall organization;
Gm08G042900	2.10112e-05	0.300526	Down	Pericycle	plant UBX domain-containing protein 2	response to fungus; defense response to fungus;
Gm14G139700	2.23937e-05	2.41673	Up	Pericycle	basic leucine zipper 9	regulation of transcription, DNA-templated; cellular response to glucose stimulus;
Gm01G037200	2.95853e-05	2.8283	Up	Pericycle	Matrixin family protein	proteolysis; extracellular matrix organization; collagen catabolic process;
Gm20G220800	3.15485e-05	5.21912	Up	Pericycle	RmlC-like cupins superfamily protein	response to stress;
Gm12G064300	3.26533e-05	6.69754	Up	Pericycle	Pathogenesis-related thaumatin superfamily protein	NA
Gm12G005000	3.56201e-05	2.69067	Up	Pericycle	AGAMOUS-like 12	multicellular organism development; flower development; vegetative to reproductive phase transition of meristem; regulation of growth; positive regulation of transcription by RNA polymerase II; root development;
Gm14G176300	3.6928e-05	0.100288	Down	Pericycle	Phosphate-responsive 1 family protein	response to brassinosteroid;
Gm14G087200	3.98993e-05	0.232721	Down	Pericycle	Gibberellin-regulated family protein	gibberellic acid mediated signaling pathway;
Gm11G119100	4.02417e-05	4.20999	Up	Pericycle	unknown seed protein like 1	seed development;
Gm11G124700	4.20849e-05	4.3108	Up	Pericycle	Unknown protein	NA
Gm15G270000	4.65059e-05	0.0353539	Down	Pericycle	Unknown protein	NA
Gm17G072400	4.75572e-05	0.28524	Down	Pericycle	heat shock protein 70B	protein folding; response to unfolded protein; response to heat; response to virus; cellular response to unfolded protein; protein refolding; chaperone cofactor-dependent protein refolding;
Gm20G202200	5.04072e-05	0.317839	Down	Pericycle	Signal transduction histidine kinase, hybrid-type, ethylene sensor	ethylene-activated signaling pathway; negative regulation of ethylene-activated signaling pathway; cellular response to hypoxia;
Gm04G010300	5.39188e-05	4.77145	Up	Pericycle	G-box binding factor 6	response to sucrose; negative regulation of translation; positive regulation of transcription, DNA-templated; sucrose induced translational repression;
Gm11G254900	5.39287e-05	0.447768	Down	Pericycle	UDP-D-glucuronate 4-epimerase 6	galacturonate biosynthetic process; defense response to Gram-negative bacterium; defense response to fungus;
Gm15G128700	5.69548e-05	3.37247	Up	Pericycle	Peroxidase superfamily protein	response to oxidative stress; response to zinc ion; hydrogen peroxide catabolic process; oxidation-reduction process;
Gm09G010500	6.40365e-05	0.213975	Down	Pericycle	Unknown protein	NA
Gm10G194200	6.59663e-05	0.209392	Down	Pericycle	Unknown protein	regulation of transcription, DNA-templated; ethylene-activated signaling pathway;
Gm10G217900	7.03697e-05	0.250561	Down	Pericycle	sucrose-proton symporter 2	sucrose metabolic process; phloem sucrose loading; sucrose transport;
Gm11G077800	7.4036e-05	0.295496	Down	Pericycle	Pathogenesis-related thaumatin superfamily protein	defense response;
Gm20G008400	8.27743e-05	0.432519	Down	Pericycle	Unknown protein	NA
Gm11G148989	8.82501e-05	3.30722	Up	Pericycle	Unknown protein	NA
Gm18G278800	8.93572e-05	0.366738	Down	Pericycle	S-adenosylmethionine decarboxylase	S-adenosylmethioninamine biosynthetic process; polyamine biosynthetic process; spermine biosynthetic process; spermidine biosynthetic process; gene silencing; viral genome replication; plant organ development;
Gm16G156800	9.14757e-05	2.96095	Up	Pericycle	sucrose-proton symporter 2	sucrose metabolic process; phloem sucrose loading; sucrose transport;
Gm11G114800	9.23242e-05	4.08352	Up	Pericycle	basic leucine-zipper 44	regulation of transcription, DNA-templated; seed germination; positive regulation of transcription, DNA-templated;
Gm03G186300	9.40679e-05	3.88126	Up	Pericycle	phosphatidyl inositol monophosphate 5 kinase	carbohydrate metabolic process; cellular amino acid metabolic process;
Gm07G039800	9.49985e-05	4.0914	Up	Pericycle	Cytochrome P450 superfamily protein	response to UV; response to auxin; flavonoid biosynthetic process; oxidation-reduction process;
Gm01G195700	0.000106877	0.397504	Down	Pericycle	phytosulfokine 2 precursor	multicellular organism development; cell population proliferation; animal organ morphogenesis; cell differentiation;
Gm07G125500	0.000117094	0.376704	Down	Pericycle	Unknown protein	NA
Gm07G243600	0.000121161	3.456	Up	Pericycle	Unknown protein	NA
Gm07G103400	0.000146928	4.12096	Up	Pericycle	Protein kinase superfamily protein	protein phosphorylation; peptidyl-serine phosphorylation; intracellular signal transduction; protein autophosphorylation;
Gm17G061800	0.00017115	2.55204	Up	Pericycle	H(+)-ATPase 1	response to water deprivation; response to abscisic acid; regulation of stomatal movement; regulation of intracellular pH; proton export across plasma membrane; proton transmembrane transport; stomatal opening;
Gm17G030000	0.000175129	5.62655	Up	Pericycle	MLP-like protein 423	defense response; abscisic acid-activated signaling pathway;
Gm11G197300	0.000190137	13.9937	Up	Pericycle	cytochrome P450, family 79, subfamily B, polypeptide 2	defense response to oomycetes; tryptophan catabolic process; defense response; response to water deprivation; response to bacterium; response to insect; induced systemic resistance; indoleacetic acid biosynthetic process; camalexin biosynthetic process; defense response to bacterium; defense response by callose deposition in cell wall; oxidation-reduction process;
Gm18G014000	0.000198151	0.358098	Down	Pericycle	Unknown protein	NA
Gm17G242000	0.000202637	0.386172	Down	Pericycle	Protein kinase family protein	protein phosphorylation;
Gm13G099600	0.000203036	2.19879	Up	Pericycle	heavy metal atpase 2	zinc ion homeostasis;
Gm01G031500	0.000204515	0.327188	Down	Pericycle	aldehyde dehydrogenase 2B7	oxidation-reduction process;
Gm20G202600	0.00021788	0.383342	Down	Pericycle	Unknown protein	defense response, incompatible interaction;
Gm04G034101	0.000218161	3.6689	Up	Pericycle	Unknown protein	NA
Gm17G035400	0.000222513	0.325152	Down	Pericycle	Unknown protein	regulation of transcription, DNA-templated; response to nematode; response to auxin; protein localization involved in auxin polar transport;
Gm14G162300	0.000244989	0.414692	Down	Pericycle	Unknown protein	glutamate biosynthetic process; ammonia assimilation cycle; nitrate assimilation; response to cadmium ion; developmental growth; oxidation-reduction process; L-glutamate biosynthetic process;
Gm19G212300	0.00029997	2.60275	Up	Pericycle	Plant invertase/pectin methylesterase inhibitor superfamily	response to cold; response to fungus; response to brassinosteroid; cell wall modification; pectin catabolic process;
Gm20G213700	0.000316219	3.57673	Up	Pericycle	O-methyltransferase family protein	metabolic process; aromatic compound biosynthetic process; melatonin biosynthetic process; methylation;
Gm16G211700	0.000333744	4.18756	Up	Pericycle	Kunitz family trypsin and protease inhibitor protein	defense response; response to insect; negative regulation of peptidase activity;
Gm06G165700	0.000348136	3.32917	Up	Pericycle	Unknown protein	regulation of transcription, DNA-templated; response to gibberellin;
Gm01G098700	0.00034962	0.415677	Down	Pericycle	Haloacid dehalogenase-like hydrolase (HAD) superfamily protein	NA
Gm11G011500	0.000351026	5.53961	Up	Pericycle	Chalcone and stilbene synthase family protein	response to oxidative stress; response to wounding; response to gravity; chalcone biosynthetic process; response to auxin; response to jasmonic acid; flavonoid biosynthetic process; auxin polar transport; response to UV-B; regulation of anthocyanin biosynthetic process;
Gm13G068800	0.000354989	4.12579	Up	Pericycle	cytochrome P450, family 82, subfamily C, polypeptide 4	response to iron ion; oxidation-reduction process; cellular response to iron ion; defense response to other organism; sideretin biosynthesis;
Gm20G183866	0.000438383	0.179058	Down	Pericycle	Unknown protein	NA
Gm20G006500	0.000449747	0.347018	Down	Pericycle	Unknown protein	biological process;
Gm15G212400	0.000594133	2.49364	Up	Pericycle	LEM3 (ligand-effect modulator 3) family protein / CDC50 family protein	NA
Gm10G200700	0.000653453	3.19816	Up	Pericycle	glycosyltransferase family protein 47	protein glycosylation; response to salt stress; response to abscisic acid; seed germination; lipid glycosylation;
Gm11G062600	0.000757329	9.41968	Up	Pericycle	cytochrome P450, family 71, subfamily B, polypeptide 34	oxidation-reduction process;
Gm12G186200	0.000917989	0.352203	Down	Pericycle	Unknown protein	regulation of transcription, DNA-templated;
Gm13G094900	0.000933243	0.187763	Down	Pericycle	Xyloglucan endotransglucosylase/hydrolase family protein	response to heat; response to cold; response to mechanical stimulus; plant-type cell wall organization; response to auxin; response to brassinosteroid; xyloglucan metabolic process; response to cyclopentenone; cell wall biogenesis; cellular response to hypoxia;
Gm14G034700	0.000951699	4.16016	Up	Pericycle	Unknown protein	biological process;
Gm17G112900	0.00100377	2.4093	Up	Pericycle	Cupredoxin superfamily protein	NA
Gm11G119000	0.00103754	8.29402	Up	Pericycle	Unknown protein	NA
Gm06G051500	0.0011366	0.418848	Down	Pericycle	N-MYC downregulated-like 2	response to cold; response to abscisic acid; response to jasmonic acid; regulation of growth; regulation of auxin polar transport;
Gm07G268700	0.00126848	2.36664	Up	Pericycle	Sec14p-like phosphatidylinositol transfer family protein	NA
Gm02G210300	0.00166109	3.69496	Up	Pericycle	Unknown protein	NA
Gm08G235800	0.00168735	3.32236	Up	Pericycle	Leucine-rich repeat transmembrane protein kinase	protein autophosphorylation;
Gm02G027800	0.00194153	3.1584	Up	Pericycle	Matrixin family protein	proteolysis; extracellular matrix organization; collagen catabolic process;
Gm10G055000	0.00201496	3.01186	Up	Pericycle	ATP binding cassette subfamily B1	regulation of cell size; response to nematode; response to blue light; response to red or far red light; photomorphogenesis; response to auxin; auxin-activated signaling pathway; auxin polar transport; positive gravitropism; auxin efflux; anthocyanin accumulation in tissues in response to UV light; stamen development; transmembrane transport;
Gm18G018100	0.00231586	3.57076	Up	Pericycle	Haloacid dehalogenase-like hydrolase (HAD) superfamily protein	trehalose biosynthetic process; response to cadmium ion;
Gm12G023300	0.00237555	0.324778	Down	Pericycle	SKU5 similar 5	iron ion transport; iron ion homeostasis; oxidation-reduction process;
Gm06G013300	0.00248373	0.386391	Down	Pericycle	Unknown protein	biological process;
Gm10G227700	0.00257279	3.12599	Up	Pericycle	chitinase A	polysaccharide catabolic process; pattern recognition receptor signaling pathway; chitin catabolic process; response to cold; response to wounding; response to light intensity; response to salt stress; cellular response to water deprivation;
Gm01G185600	0.00272298	2.57218	Up	Pericycle	Calcium-binding EF-hand family protein	biological process;
Gm03G015900	0.00330471	0.391046	Down	Pericycle	BON association protein 2	defense response;
Gm05G153200	0.00349413	5.64694	Up	Pericycle	Chalcone and stilbene synthase family protein	response to oxidative stress; response to wounding; response to gravity; chalcone biosynthetic process; response to auxin; response to jasmonic acid; flavonoid biosynthetic process; auxin polar transport; response to UV-B; regulation of anthocyanin biosynthetic process;
Gm13G369800	0.00350554	2.32174	Up	Pericycle	cinnamoyl coa reductase	defense response; circadian rhythm; response to cold; phenylpropanoid biosynthetic process; lignin biosynthetic process; negative regulation of circadian rhythm; oxidation-reduction process;
Gm13G181000	0.00355976	0.259234	Down	Pericycle	Aluminium induced protein with YGL and LRDR motifs	cellular response to hypoxia;
Gm06G319460	0.00397668	0.399337	Down	Pericycle	Unknown protein	NA
Gm07G139700	0.00480861	0.392053	Down	Pericycle	glutathione S-transferase TAU 8	glutathione metabolic process; toxin catabolic process; response to cadmium ion;
Gm09G127000	0.00530252	3.25121	Up	Pericycle	P-loop containing nucleoside triphosphate hydrolases superfamily protein	NA
Gm12G205000	0.00564763	2.57596	Up	Pericycle	Protein kinase superfamily protein	protein phosphorylation; positive regulation of transcription elongation from RNA polymerase II promoter; phosphorylation of RNA polymerase II C-terminal domain;
Gm10G019800	0.00579309	2.19678	Up	Pericycle	Unknown protein	NA
Gm20G179600	0.00650076	2.36357	Up	Pericycle	PATATIN-like protein 6	defense response; lipid catabolic process;
Gm15G009500	0.00675774	0.436436	Down	Pericycle	Lactoylglutathione lyase / glyoxalase I family protein	NA
Gm14G215800	0.00682406	2.3496	Up	Pericycle	Calcium-binding EF-hand family protein	biological process;
Gm09G151400	0.00758727	2.7458	Up	Pericycle	cysteine-rich RLK (RECEPTOR-like protein kinase) 10	protein phosphorylation; defense response to bacterium;
Gm12G054200	0.00781521	2.93141	Up	Pericycle	beta glucosidase 17	carbohydrate metabolic process; response to salt stress; glucosinolate catabolic process;
Gm13G323600	0.00977522	2.18919	Up	Pericycle	ATPase, AAA-type, CDC48 protein	macroautophagy; ubiquitin-dependent ERAD pathway; retrograde protein transport, ER to cytosol; mitotic spindle disassembly; cell division; ER-associated misfolded protein catabolic process; autophagosome maturation;
Gm17G094600	0.0137731	2.39436	Up	Pericycle	Unknown protein	NA
Gm11G036500	0.013949	0.431936	Down	Pericycle	ethylene responsive element binding factor 1	vasculature development; regulation of transcription, DNA-templated; defense response; response to nematode; ethylene-activated signaling pathway; response to chitin; positive regulation of transcription, DNA-templated; cell division;
Gm02G047400	0.0154071	0.426589	Down	Pericycle	Pathogenesis-related thaumatin superfamily protein	defense response;
Gm18G050600	5.89409e-20	0.141852	Down	Phloem	Ribosomal protein L16p/L10e family protein	ribosomal large subunit assembly; translation; response to UV-B; developmental process;
Gm12G013100	6.27839e-14	0.0993922	Down	Phloem	mitochondrion-localized small heat shock protein 23.6	response to cadmium ion;
Gm14G020000	6.63419e-13	0.0852815	Down	Phloem	O-Glycosyl hydrolases family 17 protein	carbohydrate metabolic process;
Gm12G200500	1.12082e-12	0.030301	Down	Phloem	Wound-responsive family protein	NA
Gm13G301700	2.73797e-12	0.00878304	Down	Phloem	Wound-responsive family protein	NA
Gm08G022000	3.12923e-12	7.85481	Up	Phloem	Unknown protein	NA
Gm06G299000	3.62657e-12	0.0383268	Down	Phloem	Wound-responsive family protein	cellular response to hypoxia;
Gm08G055900	3.86387e-12	0.106116	Down	Phloem	NF-X-like 1	regulation of transcription, DNA-templated; response to light intensity; response to salt stress; salicylic acid biosynthetic process; response to microbial phytotoxin; regulation of hydrogen peroxide metabolic process; protein ubiquitination; defense response to bacterium;
Gm07G139800	9.63555e-12	0.191029	Down	Phloem	glutathione S-transferase TAU 8	glutathione metabolic process; toxin catabolic process; response to cadmium ion;
Gm11G179300	1.118e-11	0.298731	Down	Phloem	Unknown protein	NA
Gm06G298700	1.62076e-11	0.0538684	Down	Phloem	Wound-responsive family protein	cellular response to hypoxia;
Gm05G179800	1.67593e-11	0.11193	Down	Phloem	Haloacid dehalogenase-like hydrolase (HAD) superfamily protein	trehalose biosynthetic process; response to cadmium ion;
Gm11G091400	7.56778e-11	0.0859382	Down	Phloem	farnesylated protein 6	heat acclimation; metal ion transport;
Gm01G197900	8.33388e-11	0.0996601	Down	Phloem	Unknown protein	regulation of transcription, DNA-templated;
Gm15G120400	5.23741e-10	0.252777	Down	Phloem	Calcium-dependent lipid-binding (CaLB domain) family protein	abscisic acid-activated signaling pathway;
Gm06G298900	5.42179e-10	0.174794	Down	Phloem	Wound-responsive family protein	cellular response to hypoxia;
Gm18G238200	1.27974e-08	0.155326	Down	Phloem	WRKY family transcription factor	regulation of transcription, DNA-templated; defense response; leaf senescence; response to chitin; cellular response to hypoxia;
Gm12G218300	5.45563e-08	0.0140845	Down	Phloem	Wound-responsive family protein	cellular response to hypoxia;
Gm07G052566	6.86491e-08	0.0533369	Down	Phloem	Unknown protein	NA
Gm05G126900	1.44733e-07	0.19688	Down	Phloem	SurNOD19	SurNOD19
Gm07G200200	1.67274e-07	0.144897	Down	Phloem	HSP20-like chaperones superfamily protein	response to reactive oxygen species; protein folding; response to oxidative stress; response to heat; response to salt stress; response to hydrogen peroxide; protein complex oligomerization; cellular response to hypoxia;
Gm19G038600	1.71216e-07	0.300852	Down	Phloem	ATPase E1-E2 type family protein / haloacid dehalogenase-like hydrolase family protein	calcium ion transmembrane transport;
Gm07G139700	2.36262e-07	0.0379169	Down	Phloem	glutathione S-transferase TAU 8	glutathione metabolic process; toxin catabolic process; response to cadmium ion;
Gm02G008000	4.07608e-07	0.228078	Down	Phloem	ATP binding cassette subfamily B4	gravitropism; response to auxin; auxin-activated signaling pathway; response to cytokinin; auxin polar transport; auxin efflux; basipetal auxin transport; root hair elongation; transmembrane transport; auxin influx;
Gm08G070300	4.78208e-07	0.205151	Down	Phloem	Unknown protein	NA
Gm06G114300	4.94775e-07	0.262361	Down	Phloem	aldehyde dehydrogenase 3H1	cellular aldehyde metabolic process; response to desiccation; response to salt stress; response to abscisic acid; oxidation-reduction process;
Gm08G139800	5.2734e-07	0.151075	Down	Phloem	Unknown protein	NA
Gm15G055800	5.38013e-07	0.235921	Down	Phloem	Unknown protein	NA
Gm13G085900	5.48829e-07	0.0153846	Down	Phloem	Unknown protein	NA
Gm16G052000	6.51576e-07	0.131612	Down	Phloem	senescence-related gene 3	glycerol metabolic process; cellular phosphate ion homeostasis; glycerophospholipid catabolic process; cellular response to hypoxia;
Gm08G170700	7.32346e-07	2.85958	Up	Phloem	Unknown protein	biological process;
Gm06G297900	1.0479e-06	0.160203	Down	Phloem	Wound-responsive family protein	cellular response to hypoxia;
Gm03G215000	1.43378e-06	0.187915	Down	Phloem	Late embryogenesis abundant 3 (LEA3) family protein	response to stress; response to water deprivation; response to salt stress;
Gm13G109800	1.64093e-06	0.199699	Down	Phloem	oxophytodienoate-reductase 3	response to wounding; response to fungus; jasmonic acid biosynthetic process; response to ozone; oxylipin biosynthetic process; stamen development; oxidation-reduction process;
Gm07G136800	1.66224e-06	0.205749	Down	Phloem	Unknown protein	NA
Gm17G238200	1.88817e-06	0.161133	Down	Phloem	N-terminal nucleophile aminohydrolases (Ntn hydrolases) superfamily protein	protein autoprocessing;
Gm04G040000	1.96751e-06	0.0374093	Down	Phloem	HXXXD-type acyl-transferase family protein	NA
Gm11G129700	1.98263e-06	4.51482	Up	Phloem	beta glucosidase 13	carbohydrate metabolic process; response to salt stress; glucosinolate catabolic process;
Gm17G072400	2.13209e-06	0.109887	Down	Phloem	heat shock protein 70B	protein folding; response to unfolded protein; response to heat; response to virus; cellular response to unfolded protein; protein refolding; chaperone cofactor-dependent protein refolding;
Gm04G052000	2.41639e-06	0.217942	Down	Phloem	heat shock transcription factor A2	response to hypoxia; response to heat; response to chitin; heat acclimation; cellular response to heat; cellular response to unfolded protein; response to hydrogen peroxide; regulation of transcription from RNA polymerase II promoter in response to stress; positive regulation of transcription, DNA-templated; positive regulation of transcription from RNA polymerase II promoter in response to heat …
Gm02G294000	2.60659e-06	0.150605	Down	Phloem	O-Glycosyl hydrolases family 17 protein	carbohydrate metabolic process;
Gm04G026500	2.75304e-06	0.358484	Down	Phloem	alpha/beta-Hydrolases superfamily protein	phospholipid biosynthetic process; lipid homeostasis; fatty acid homeostasis; phospholipid homeostasis; triglyceride homeostasis; cellular response to hypoxia;
Gm05G216000	2.84528e-06	2.96475	Up	Phloem	Unknown protein	NA
Gm10G168900	2.98941e-06	24.0184	Up	Phloem	RmlC-like cupins superfamily protein	response to stress;
Gm08G360200	2.99658e-06	6.2687	Up	Phloem	Unknown protein	response to salt stress; response to abscisic acid; xylem development; leaf senescence; viral process; negative regulation of transcription, DNA-templated;
Gm13G267100	3.02919e-06	26.7253	Up	Phloem	Unknown protein	NA
Gm11G129500	3.58458e-06	2.92572	Up	Phloem	beta glucosidase 13	carbohydrate metabolic process; response to salt stress; glucosinolate catabolic process;
Gm12G167400	4.00662e-06	0.324908	Down	Phloem	Lactoylglutathione lyase / glyoxalase I family protein	NA
Gm06G297600	4.11282e-06	0.0140845	Down	Phloem	Wound-responsive family protein	cellular response to hypoxia;
Gm04G225500	4.12968e-06	0.0609331	Down	Phloem	response to low sulfur 2	defense response to oomycetes; response to salt stress; chloroplast organization; cellular response to sulfur starvation; regulation of defense response; defense response to bacterium; positive regulation of transcription, DNA-templated; regulation of response to osmotic stress; cellular oxidant detoxification;
Gm18G072300	5.34448e-06	0.0920055	Down	Phloem	Chaperone DnaJ-domain superfamily protein	cellular response to hypoxia;
Gm18G285100	6.45082e-06	0.13793	Down	Phloem	BCL-2-associated athanogene 5	protein folding;
Gm20G163900	7.50478e-06	0.124935	Down	Phloem	P-loop containing nucleoside triphosphate hydrolases superfamily protein	NA
Gm05G022200	7.92768e-06	0.0312387	Down	Phloem	heat shock protein 101	response to heat; protein metabolic process; protein unfolding; positive regulation of translation; cellular response to hypoxia;
Gm12G200600	8.01567e-06	0.00571429	Down	Phloem	Wound-responsive family protein	NA
Gm01G170300	8.90908e-06	0.106198	Down	Phloem	thioredoxin H-type 1	glycerol ether metabolic process; positive regulation of catalytic activity; cell redox homeostasis; oxidation-reduction process;
Gm20G131700	8.97054e-06	0.230832	Down	Phloem	Unknown protein	NA
Gm06G127400	9.90382e-06	2.97842	Up	Phloem	Unknown protein	glutamate biosynthetic process; ammonia assimilation cycle; nitrate assimilation; response to cadmium ion; developmental growth; oxidation-reduction process; L-glutamate biosynthetic process;
Gm08G042900	1.17465e-05	0.264305	Down	Phloem	plant UBX domain-containing protein 2	response to fungus; defense response to fungus;
Gm18G294300	1.21492e-05	0.251618	Down	Phloem	Class I glutamine amidotransferase-like superfamily protein	NA
Gm13G301600	1.22416e-05	0.0480976	Down	Phloem	Wound-responsive family protein	NA
Gm07G150900	1.29933e-05	0.264987	Down	Phloem	2-oxoglutarate (2OG) and Fe(II)-dependent oxygenase superfamily protein	flavonoid biosynthetic process; oxidation-reduction process; response to karrikin; cellular response to toxic substance; regulation of jasmonic acid mediated signaling pathway;
Gm19G258700	1.56167e-05	3.23239	Up	Phloem	cytochrome P450, family 78, subfamily A, polypeptide 6	regulation of growth; seed development; oxidation-reduction process;
GmU031524	1.66118e-05	0.301973	Down	Phloem	Unknown protein	NA
Gm15G013900	2.28569e-05	0.338264	Down	Phloem	Coatomer, beta' subunit	intracellular protein transport; endoplasmic reticulum to Golgi vesicle-mediated transport; retrograde vesicle-mediated transport, Golgi to endoplasmic reticulum; intra-Golgi vesicle-mediated transport;
Gm15G142000	2.63029e-05	3.23616	Up	Phloem	Unknown protein	NA
Gm07G032700	3.0006e-05	13.4199	Up	Phloem	alpha/beta-Hydrolases superfamily protein	NA
Gm01G165600	3.10012e-05	0.0618398	Down	Phloem	Pathogenesis-related thaumatin superfamily protein	defense response;
Gm05G147100	4.29292e-05	2.90773	Up	Phloem	cytochrome P450, family 78, subfamily A, polypeptide 5	positive regulation of cell population proliferation; regulation of meristem growth; leaf formation; organ growth; regulation of growth rate; positive regulation of organ growth; floral organ development; oxidation-reduction process;
Gm06G102000	4.44214e-05	2.80977	Up	Phloem	Phosphate-responsive 1 family protein	response to brassinosteroid;
Gm20G098451	5.41932e-05	0.0188679	Down	Phloem	Adenine nucleotide alpha hydrolases-like superfamily protein	NA
Gm11G123300	5.49103e-05	0.0163934	Down	Phloem	Unknown protein	biological process;
Gm16G100400	7.55861e-05	0.251302	Down	Phloem	low-molecular-weight cysteine-rich 69	defense response; killing of cells of other organism; defense response to fungus;
Gm06G171150	7.73796e-05	2.86279	Up	Phloem	calmodulin-like 38	response to wounding; cellular response to hypoxia;
Gm07G071300	8.1645e-05	0.231007	Down	Phloem	Acyl-CoA thioesterase family protein	acyl-CoA metabolic process; fatty acid catabolic process;
Gm07G245200	8.37673e-05	11.4537	Up	Phloem	Unknown protein	NA
Gm02G142600	0.000101111	0.0712719	Down	Phloem	AUX/IAA transcriptional regulator family protein	regulation of transcription, DNA-templated; response to auxin; auxin-activated signaling pathway; response to cyclopentenone;
Gm18G234600	0.000103872	3.53474	Up	Phloem	cysteine synthase C1	cysteine biosynthetic process from serine; immune response; cysteine biosynthetic process; cyanide metabolic process; cyanide catabolic process; detoxification of nitrogen compound; root hair cell development;
Gm12G189300	0.000110625	3.77922	Up	Phloem	Protein of unknown function (DUF3049)	negative regulation of abscisic acid-activated signaling pathway; positive regulation of phosphatase activity; negative regulation of phosphorylation;
Gm13G149700	0.000115102	0.027027	Down	Phloem	Unknown protein	regulation of transcription, DNA-templated; negative regulation of gene expression; cellular response to hypoxia; regulation of cellular response to hypoxia;
Gm15G146600	0.000117391	0.22151	Down	Phloem	MLP-like protein 423	defense response; abscisic acid-activated signaling pathway;
Gm18G009700	0.000119842	0.256645	Down	Phloem	glyceraldehyde-3-phosphate dehydrogenase C subunit 1	gluconeogenesis; glycolytic process; response to oxidative stress; response to heat; response to sucrose; fruit development; response to hydrogen peroxide; response to cadmium ion; seed development; response to redox state; oxidation-reduction process;
Gm02G227500	0.00012251	3.15661	Up	Phloem	Mannose-binding lectin superfamily protein	NA
Gm05G068500	0.000129128	0.291151	Down	Phloem	Protein of unknown function (DUF581)	response to sucrose; response to glucose; response to starvation; cellular response to hypoxia; response to mannose;
Gm14G133300	0.000134658	3.02886	Up	Phloem	flowering promoting factor 1	response to gibberellin; positive regulation of flower development; vegetative to reproductive phase transition of meristem;
Gm19G065600	0.000137544	0.266966	Down	Phloem	Unknown protein	glutamate biosynthetic process; ammonia assimilation cycle; nitrate assimilation; response to cadmium ion; developmental growth; oxidation-reduction process; L-glutamate biosynthetic process;
Gm15G271900	0.000141172	0.136128	Down	Phloem	Unknown protein	regulation of transcription, DNA-templated; photoperiodism, flowering;
Gm01G102600	0.000142851	0.335311	Down	Phloem	Unknown protein	response to cold; response to water deprivation; response to toxic substance; response to salt stress; oxidation-reduction process;
Gm12G094100	0.000144202	0.0531605	Down	Phloem	Unknown protein	NA
Gm10G286900	0.000145798	0.103271	Down	Phloem	GRAM domain-containing protein / ABA-responsive protein-related	biological process;
Gm10G239000	0.000149594	0.349605	Down	Phloem	MATE efflux family protein	transmembrane transport;
Gm13G134200	0.000149905	0.232677	Down	Phloem	Pectin lyase-like superfamily protein	NA
Gm07G261500	0.000164119	0.0480976	Down	Phloem	APS reductase 3	sulfate assimilation; cysteine biosynthetic process; sulfate reduction; cell redox homeostasis; oxidation-reduction process;
Gm14G205200	0.000174102	0.207725	Down	Phloem	cinnamate-4-hydroxylase	ubiquinone biosynthetic process; response to light stimulus; pollen development; response to wounding; phenylpropanoid metabolic process; phenylpropanoid biosynthetic process; lignin metabolic process; developmental process; oxidation-reduction process; response to karrikin;
Gm13G077200	0.000174654	0.124394	Down	Phloem	Unknown protein	phloem development;
Gm15G155300	0.000236926	2.9747	Up	Phloem	Domain of unknown function (DUF23)	cell wall biogenesis; cell wall organization;
Gm15G051200	0.000280062	0.0594147	Down	Phloem	Unknown protein	regulation of transcription, DNA-templated; xylem development; regulation of programmed cell death; shoot system development; system development;
Gm04G054400	0.000282888	0.226521	Down	Phloem	17.6 kDa class II heat shock protein	response to reactive oxygen species; protein folding; response to heat; response to salt stress; response to hydrogen peroxide; protein complex oligomerization; cellular response to hypoxia;
Gm12G200800	0.000331286	0.0531605	Down	Phloem	Wound-responsive family protein	cellular response to hypoxia;
Gm06G031000	0.000366839	0.0673367	Down	Phloem	Unknown protein	anaerobic respiration; cellular response to hypoxia;
Gm13G181000	0.000378425	0.0285714	Down	Phloem	Aluminium induced protein with YGL and LRDR motifs	cellular response to hypoxia;
Gm19G082300	0.000440868	0.373816	Down	Phloem	glucose-6-phosphate dehydrogenase 6	glucose metabolic process; pentose-phosphate shunt, oxidative branch;
Gm14G176400	0.000456568	0.303009	Down	Phloem	Phosphate-responsive 1 family protein	response to brassinosteroid;
Gm16G134666	0.00046855	0.0466177	Down	Phloem	S-adenosyl-L-methionine-dependent methyltransferases superfamily protein	defense response; response to wounding; methylation; response to other organism;
Gm13G322600	0.000513688	0.040402	Down	Phloem	serine carboxypeptidase-like 48	proteolysis involved in cellular protein catabolic process;
Gm03G248000	0.000516699	0.04	Down	Phloem	WVD2-like 1	root morphogenesis; circumnutation;
Gm02G029900	0.000563721	0.0322581	Down	Phloem	UDP-glucosyl transferase 74B1	glucosinolate biosynthetic process; defense response to bacterium; defense response by callose deposition in cell wall;
Gm16G073400	0.000566807	0.150861	Down	Phloem	Protein of unknown function (DUF1645)	biological process;
Gm03G160200	0.000579965	0.0992216	Down	Phloem	cytochrome P450, family 94, subfamily B, polypeptide 1	response to wounding; jasmonic acid metabolic process; oxidation-reduction process;
Gm07G090400	0.00060122	0.305127	Down	Phloem	Unknown protein	NA
Gm13G167100	0.000604178	0.239343	Down	Phloem	Peroxidase superfamily protein	response to stress; response to oxidative stress; plant-type cell wall organization; lignin metabolic process; hydrogen peroxide catabolic process; oxidation-reduction process; cellular oxidant detoxification;
Gm03G005800	0.00061351	0.136765	Down	Phloem	MATE efflux family protein	transmembrane transport;
Gm07G195300	0.000628386	0.025641	Down	Phloem	Aluminium induced protein with YGL and LRDR motifs	cellular response to hypoxia;
Gm13G301400	0.000649771	0.0531605	Down	Phloem	Wound-responsive family protein	cellular response to hypoxia;
Gm08G068800	0.000658562	0.0285714	Down	Phloem	HSP20-like chaperones superfamily protein	response to reactive oxygen species; protein folding; response to oxidative stress; response to heat; response to salt stress; response to hydrogen peroxide; protein complex oligomerization; cellular response to hypoxia;
Gm07G117300	0.000668858	0.257331	Down	Phloem	Protein of unknown function (DUF581)	response to starvation;
Gm01G005500	0.000687867	3.33453	Up	Phloem	Unknown protein	regulation of transcription, DNA-templated; multicellular organism development; positive regulation of transcription, DNA-templated; cell wall organization; tracheary element differentiation;
Gm17G202100	0.000694231	3.7573	Up	Phloem	flowering promoting factor 1	response to gibberellin; positive regulation of flower development; vegetative to reproductive phase transition of meristem;
Gm12G200400	0.000742105	0.0114943	Down	Phloem	Wound-responsive family protein	cellular response to hypoxia;
Gm07G140700	0.000766827	0.250606	Down	Phloem	glutathione S-transferase TAU 8	glutathione metabolic process; toxin catabolic process; response to cadmium ion;
Gm10G289100	0.000802571	0.183266	Down	Phloem	RING/U-box superfamily protein	protein ubiquitination;
Gm18G301500	0.000856173	3.30669	Up	Phloem	Unknown protein	response to salt stress; response to abscisic acid; xylem development; leaf senescence; viral process; negative regulation of transcription, DNA-templated;
Gm10G070500	0.000877122	2.76914	Up	Phloem	GDSL-like Lipase/Acylhydrolase superfamily protein	lipid catabolic process;
Gm17G237100	0.000879752	31.4523	Up	Phloem	Gibberellin-regulated family protein	gibberellic acid mediated signaling pathway;
Gm17G117100	0.000893719	0.124394	Down	Phloem	early nodulin-related	NA
Gm14G219600	0.00103574	3.04462	Up	Phloem	Pathogenesis-related thaumatin superfamily protein	defense response;
Gm19G254500	0.00105043	0.0163934	Down	Phloem	UDP-Glycosyltransferase superfamily protein	xenobiotic metabolic process; response to toxic substance; lignin biosynthetic process; xenobiotic catabolic process;
Gm16G021500	0.00105045	0.0322581	Down	Phloem	Unknown protein	NA
Gm04G085200	0.00108799	0.248696	Down	Phloem	Leucine-rich receptor-like protein kinase family protein	protein phosphorylation;
Gm08G137600	0.001097	3.52788	Up	Phloem	Unknown protein	regulation of transcription, DNA-templated; ethylene-activated signaling pathway;
Gm03G215500	0.00117704	0.250277	Down	Phloem	AtL5	protein ubiquitination;
Gm17G222700	0.00122189	0.258449	Down	Phloem	chorismate mutase 2	aromatic amino acid family biosynthetic process; chorismate metabolic process;
Gm15G129200	0.00122689	3.11023	Up	Phloem	Peroxidase superfamily protein	response to oxidative stress; hydrogen peroxide catabolic process; oxidation-reduction process;
Gm02G236500	0.00125947	0.194055	Down	Phloem	cinnamate-4-hydroxylase	ubiquinone biosynthetic process; response to light stimulus; pollen development; response to wounding; phenylpropanoid metabolic process; phenylpropanoid biosynthetic process; lignin metabolic process; developmental process; oxidation-reduction process; response to karrikin;
Gm16G003500	0.00127702	0.262982	Down	Phloem	Lactoylglutathione lyase / glyoxalase I family protein	NA
Gm08G232500	0.00127762	0.211089	Down	Phloem	Bifunctional inhibitor/lipid-transfer protein/seed storage 2S albumin superfamily protein	lipid transport;
Gm14G016000	0.00130079	0.0739061	Down	Phloem	scarecrow-like 5	regulation of transcription, DNA-templated;
Gm19G184100	0.00131499	0.112228	Down	Phloem	Heavy metal transport/detoxification superfamily protein	metal ion transport; cellular response to hypoxia;
Gm11G077800	0.00145806	0.139028	Down	Phloem	Pathogenesis-related thaumatin superfamily protein	defense response;
Gm03G022200	0.00148237	0.0312387	Down	Phloem	protein binding	NA
Gm01G204800	0.00149886	0.361213	Down	Phloem	expansin-like B1	sexual reproduction;
Gm17G224900	0.0015839	0.0426782	Down	Phloem	17.6 kDa class II heat shock protein	response to reactive oxygen species; protein folding; response to heat; response to salt stress; response to hydrogen peroxide; protein complex oligomerization; cellular response to hypoxia;
Gm04G013500	0.00159483	0.104488	Down	Phloem	unknown seed protein like 1	seed development;
Gm20G014400	0.00164861	0.181806	Down	Phloem	homeobox-leucine zipper protein 17	regulation of transcription, DNA-templated; response to salt stress;
Gm07G087100	0.00165727	2.69677	Up	Phloem	Unknown protein	NA
Gm02G266000	0.00172648	0.14458	Down	Phloem	IQ-domain 33	biological process;
Gm02G029100	0.00174207	0.0344828	Down	Phloem	zinc finger protein 6	regulation of transcription, DNA-templated; multicellular organism development; cytokinin-activated signaling pathway; abscisic acid-activated signaling pathway; gibberellic acid mediated signaling pathway; negative regulation of abscisic acid-activated signaling pathway; trichome differentiation;
Gm07G039800	0.00188553	8.45394	Up	Phloem	Cytochrome P450 superfamily protein	response to UV; response to auxin; flavonoid biosynthetic process; oxidation-reduction process;
Gm06G051500	0.00196707	0.338236	Down	Phloem	N-MYC downregulated-like 2	response to cold; response to abscisic acid; response to jasmonic acid; regulation of growth; regulation of auxin polar transport;
Gm18G124500	0.00198292	5.65327	Up	Phloem	Leucine-rich repeat protein kinase family protein	protein phosphorylation; protein autophosphorylation;
Gm01G031500	0.00219384	0.212107	Down	Phloem	aldehyde dehydrogenase 2B7	oxidation-reduction process;
Gm04G042400	0.00221599	0.202741	Down	Phloem	receptor-like protein kinase 4	protein phosphorylation;
Gm11G011500	0.00224611	4.7832	Up	Phloem	Chalcone and stilbene synthase family protein	response to oxidative stress; response to wounding; response to gravity; chalcone biosynthetic process; response to auxin; response to jasmonic acid; flavonoid biosynthetic process; auxin polar transport; response to UV-B; regulation of anthocyanin biosynthetic process;
Gm18G061100	0.00228855	0.194055	Down	Phloem	glutamine-dependent asparagine synthase 1	asparagine biosynthetic process; glutamine metabolic process; cellular amino acid catabolic process; response to light stimulus; response to absence of light; response to sucrose; response to glucose; response to fructose; cellular response to sucrose starvation; L-asparagine biosynthetic process;
Gm14G220300	0.00233695	19.2714	Up	Phloem	VPS35 homolog B	intracellular protein transport; retrograde transport, endosome to Golgi;
Gm12G061400	0.00245007	6.52333	Up	Phloem	FTSH protease 10	mitochondrial fusion; mitochondrial protein processing; cristae formation; protein-containing complex assembly;
Gm19G158100	0.00250148	3.17956	Up	Phloem	Protein of unknown function (DUF581)	response to abscisic acid; seed dormancy process;
Gm01G040700	0.00264631	3.045	Up	Phloem	thioredoxin 2	sulfate assimilation; N-terminal protein myristoylation; glycerol ether metabolic process; cell redox homeostasis; oxidation-reduction process;
Gm07G060500	0.00266439	0.174493	Down	Phloem	GDSL-like Lipase/Acylhydrolase superfamily protein	lipid catabolic process;
Gm06G295700	0.00266439	0.174493	Down	Phloem	O-methyltransferase 1	metabolic process; lignin biosynthetic process; aromatic compound biosynthetic process; melatonin biosynthetic process; methylation; flavonol biosynthetic process;
Gm19G052700	0.00268525	0.123422	Down	Phloem	Unknown protein	NA
Gm12G013200	0.00271558	0.0526316	Down	Phloem	phosphate starvation-induced gene 3	carbohydrate transport; phosphate ion homeostasis; transmembrane transport;
Gm08G241300	0.00273218	0.271428	Down	Phloem	Saccharopine dehydrogenase	glycolipid biosynthetic process; oxidation-reduction process;
Gm08G318100	0.00278307	0.202584	Down	Phloem	Unknown protein	biological process;
Gm17G218500	0.00286188	0.287001	Down	Phloem	Concanavalin A-like lectin protein kinase family protein	defense response to oomycetes; protein phosphorylation; defense response; positive regulation of hydrogen peroxide metabolic process; positive regulation of cell death; defense response to bacterium;
Gm17G137300	0.00290976	0.31043	Down	Phloem	Bifunctional inhibitor/lipid-transfer protein/seed storage 2S albumin superfamily protein	NA
Gm07G140000	0.00306717	0.119772	Down	Phloem	glutathione S-transferase TAU 8	glutathione metabolic process; toxin catabolic process; response to cadmium ion;
Gm19G190000	0.00315749	0.223405	Down	Phloem	Unknown protein	regulation of transcription, DNA-templated; negative regulation of gene expression; cellular response to hypoxia; regulation of cellular response to hypoxia;
Gm09G177600	0.00330205	7.77722	Up	Phloem	protein tyrosine kinase family protein	protein phosphorylation; response to salt stress; sugar mediated signaling pathway;
Gm02G280400	0.00330207	7.77722	Up	Phloem	Regulator of chromosome condensation (RCC1) family with FYVE zinc finger domain	NA
Gm13G135500	0.0033626	0.307775	Down	Phloem	Glutathione S-transferase family protein	response to toxic substance; protein glutathionylation; response to cadmium ion;
Gm10G010100	0.00342021	0.23725	Down	Phloem	Unknown protein	NA
Gm04G203400	0.00342336	21.3015	Up	Phloem	FRIGIDA-like protein	negative regulation of flower development; vernalization response; vegetative to reproductive phase transition of meristem; regulation of vegetative phase change; regulation of timing of transition from vegetative to reproductive phase;
Gm03G215800	0.00342336	21.3015	Up	Phloem	Plant invertase/pectin methylesterase inhibitor superfamily	response to cold; response to fungus; response to brassinosteroid; cell wall modification; pectin catabolic process;
Gm16G180800	0.00370469	4.7832	Up	Phloem	Divalent ion symporter	transmembrane transport;
Gm10G213500	0.00386932	0.210392	Down	Phloem	LOB domain-containing protein 1	biological process;
Gm13G221800	0.00390711	0.131746	Down	Phloem	Metallo-hydrolase/oxidoreductase superfamily protein	biological process;
Gm07G004300	0.0040449	0.172938	Down	Phloem	autoinhibited Ca(2+)-ATPase 9	pollen development; double fertilization forming a zygote and endosperm; calcium ion transmembrane transport;
Gm06G310800	0.00414546	17.2412	Up	Phloem	cytochrome P450, family 78, subfamily A, polypeptide 5	positive regulation of cell population proliferation; regulation of meristem growth; leaf formation; organ growth; regulation of growth rate; positive regulation of organ growth; floral organ development; oxidation-reduction process;
Gm05G225300	0.00427644	0.298256	Down	Phloem	Leucine-rich repeat (LRR) family protein	NA
Gm02G301800	0.00447196	0.260589	Down	Phloem	oligopeptide transporter 1	oligopeptide transport; protein transport; transmembrane transport;
Gm11G097300	0.00447199	0.260589	Down	Phloem	SKU5 similar 5	iron ion transport; iron ion homeostasis; oxidation-reduction process;
Gm03G036700	0.00452299	0.214862	Down	Phloem	ARM repeat superfamily protein	response to chitin; protein ubiquitination;
Gm06G142300	0.00452305	0.214862	Down	Phloem	response regulator 17	phosphorelay signal transduction system; regulation of transcription, DNA-templated; cytokinin-activated signaling pathway;
Gm15G270000	0.0045418	0.121206	Down	Phloem	Unknown protein	NA
Gm05G174900	0.00461668	0.291151	Down	Phloem	Unknown protein	NA
Gm17G028000	0.00468234	0.174493	Down	Phloem	2-oxoacid dehydrogenases acyltransferase family protein	fatty acid biosynthetic process; response to light stimulus; response to absence of light; response to sucrose; cellular response to sucrose starvation;
Gm13G048800	0.004718	0.112228	Down	Phloem	glycosyl hydrolase family 81 protein	NA
Gm15G044400	0.00511961	0.166429	Down	Phloem	related to AP2.7	regulation of transcription, DNA-templated; ethylene-activated signaling pathway; animal organ morphogenesis; vegetative to reproductive phase transition of meristem;
Gm19G202900	0.00513102	0.247795	Down	Phloem	alpha/beta-Hydrolases superfamily protein	catabolic process;
Gm13G133000	0.00568307	9.13353	Up	Phloem	C2H2-type zinc finger family protein	regulation of transcription, DNA-templated; response to stress; response to osmotic stress; response to cold; response to water deprivation; response to wounding; response to jasmonic acid; response to chitin; response to UV-B; cellular response to water deprivation; response to salt; positive regulation of response to water deprivation; regulation of jasmonic acid mediated signaling pathway;
Gm16G084700	0.00579863	0.35574	Down	Phloem	AGC (cAMP-dependent, cGMP-dependent and protein kinase C) kinase family protein	protein phosphorylation; defense response; response to oxidative stress; response to wounding; cellular response to hypoxia;
Gm16G144200	0.00589513	3.72027	Up	Phloem	Protein of unknown function (DUF1162)	NA
Gm19G097400	0.00589514	3.72027	Up	Phloem	hydroxyproline-rich glycoprotein family protein	biological process;
Gm20G076700	0.00598108	19.2714	Up	Phloem	RING/U-box superfamily protein	ubiquitin-dependent protein catabolic process; response to water deprivation; response to salt stress; response to abscisic acid; positive regulation of abscisic acid-activated signaling pathway; protein ubiquitination;
Gm11G045600	0.00609115	0.153342	Down	Phloem	1-amino-cyclopropane-1-carboxylate synthase 8	ethylene biosynthetic process; fruit ripening; 1-aminocyclopropane-1-carboxylate biosynthetic process;
Gm03G086200	0.00637114	0.361042	Down	Phloem	rotamase FKBP 1	protein peptidyl-prolyl isomerization; response to osmotic stress; response to heat; response to wounding; seed germination; response to cadmium ion; chaperone-mediated protein folding; cellular heat acclimation;
Gm10G121536	0.00639813	5.07236	Up	Phloem	exocyst subunit exo70 family protein A1	cell plate assembly; exocytosis; plant-type cell wall biogenesis; xylem development; lateral root morphogenesis; developmental process; monopolar cell growth; mucilage biosynthetic process involved in seed coat development; root development; xylem vessel member cell differentiation; regulation of exocyst localization; auxin transport; protoxylem development; protein localization involved in auxin…
Gm18G254100	0.00641128	3.20023	Up	Phloem	AAA-ATPase 1	response to cold; response to water deprivation; response to salt stress; response to abscisic acid; fruit development; seed maturation;
Gm12G177900	0.00656584	0.306465	Down	Phloem	serine carboxypeptidase-like 48	proteolysis involved in cellular protein catabolic process;
Gm05G038700	0.00673365	0.214862	Down	Phloem	Unknown protein	biological process;
Gm17G236700	0.00673882	0.144293	Down	Phloem	acyl-CoA-binding domain 3	response to hypoxia; defense response; response to bacterium; response to absence of light; fatty acid transport; defense response to bacterium; defense response to fungus; cellular response to hypoxia;
Gm12G205700	0.00677275	0.0526316	Down	Phloem	Zinc finger C-x8-C-x5-C-x3-H type family protein	regulation of transcription, DNA-templated; negative regulation of seed germination;
Gm01G154900	0.00677295	0.0526316	Down	Phloem	nine-cis-epoxycarotenoid dioxygenase 4	carotene catabolic process; oxidation-reduction process;
Gm12G012000	0.00677306	0.0526316	Down	Phloem	purple acid phosphatase 27	dephosphorylation;
Gm11G123400	0.00677938	0.163236	Down	Phloem	Unknown protein	NA
Gm14G190800	0.00687055	2.8055	Up	Phloem	Histone superfamily protein	NA
Gm20G220800	0.00687732	0.207725	Down	Phloem	RmlC-like cupins superfamily protein	response to stress;
Gm13G210000	0.00697088	0.338119	Down	Phloem	alpha/beta-Hydrolases superfamily protein	NA
Gm08G055400	0.00714008	2.72388	Up	Phloem	Outer arm dynein light chain 1 protein	biological process;
Gm14G158500	0.00724369	0.276382	Down	Phloem	Unknown protein	NA
Gm03G026000	0.00725487	0.144703	Down	Phloem	Protein of unknown function (DUF1442)	biological process;
Gm17G197700	0.00731039	2.83073	Up	Phloem	Unknown protein	biological process;
Gm15G065100	0.00731197	0.228724	Down	Phloem	receptor kinase 3	protein phosphorylation; recognition of pollen;
Gm13G301900	0.00742564	0.04	Down	Phloem	Wound-responsive family protein	cellular response to hypoxia;
Gm14G210600	0.00754595	3.41297	Up	Phloem	Homeodomain-like superfamily protein	regulation of transcription, DNA-templated; circadian rhythm; auxin-activated signaling pathway; auxin biosynthetic process; regulation of auxin biosynthetic process;
Gm12G156800	0.00758814	0.202412	Down	Phloem	SecY protein transport family protein	SRP-dependent cotranslational protein targeting to membrane, translocation; posttranslational protein targeting to membrane, translocation;
Gm02G157900	0.00763919	0.131746	Down	Phloem	Unknown protein	biological process;
Gm05G021300	0.00764651	0.244498	Down	Phloem	Unknown protein	NA
Gm02G259700	0.00766789	0.0476191	Down	Phloem	Hypoxia-responsive family protein	mitochondrial respiratory chain complex IV assembly;
Gm06G157800	0.00766801	0.0476191	Down	Phloem	HSP20-like chaperones superfamily protein	response to reactive oxygen species; protein folding; response to oxidative stress; response to heat; response to salt stress; response to hydrogen peroxide; protein complex oligomerization; cellular response to hypoxia;
Gm13G218200	0.0077734	0.288045	Down	Phloem	gibberellin 2-oxidase	response to light stimulus; response to red or far red light; gibberellin biosynthetic process; response to red light; gibberellin catabolic process; oxidation-reduction process; cellular response to hypoxia;
Gm02G215300	0.00784836	3.96665	Up	Phloem	Protein kinase superfamily protein	protein phosphorylation;
Gm10G227700	0.00789337	3.00935	Up	Phloem	chitinase A	polysaccharide catabolic process; pattern recognition receptor signaling pathway; chitin catabolic process; response to cold; response to wounding; response to light intensity; response to salt stress; cellular response to water deprivation;
Gm13G085800	0.00810923	0.027027	Down	Phloem	Unknown protein	NA
Gm13G081000	0.0081536	2.75477	Up	Phloem	nodulin MtN21 /EamA-like transporter family protein	amino acid transport; amino acid export across plasma membrane; amino acid import; amino acid homeostasis;
Gm08G043800	0.0088739	0.338023	Down	Phloem	Plant invertase/pectin methylesterase inhibitor superfamily protein	negative regulation of catalytic activity;
Gm18G014900	0.00887393	0.338023	Down	Phloem	homeobox protein 6	response to water deprivation; abscisic acid-activated signaling pathway; negative regulation of abscisic acid-activated signaling pathway; positive regulation of transcription, DNA-templated;
Gm02G119600	0.00891221	13.6455	Up	Phloem	cytochrome P450, family 78, subfamily A, polypeptide 5	positive regulation of cell population proliferation; regulation of meristem growth; leaf formation; organ growth; regulation of growth rate; positive regulation of organ growth; floral organ development; oxidation-reduction process;
Gm10G259200	0.00900042	0.3177	Down	Phloem	Unknown protein	NA
Gm16G214669	0.00927836	0.301372	Down	Phloem	disease resistance protein (TIR-NBS-LRR class), putative	signal transduction;
Gm14G010600	0.00935503	0.260589	Down	Phloem	Chaperone DnaJ-domain superfamily protein	cellular response to hypoxia;
Gm11G208300	0.0094646	0.163236	Down	Phloem	P-loop containing nucleoside triphosphate hydrolases superfamily protein	biological process;
Gm01G048000	0.0101428	6.42379	Up	Phloem	Protein of unknown function (DUF1666)	NA
Gm12G007800	0.0101428	6.42379	Up	Phloem	Unknown protein	NA
Gm14G066200	0.0101428	6.42379	Up	Phloem	S-adenosyl-L-methionine-dependent methyltransferases superfamily protein	methylation;
Gm06G129100	0.0104324	2.68608	Up	Phloem	CLP protease regulatory subunit X	protein folding; proteolysis; protein catabolic process;
Gm15G060500	0.0104585	17.2412	Up	Phloem	Unknown protein	NA
Gm04G206800	0.0105069	0.305895	Down	Phloem	SAUR-like auxin-responsive protein family	response to auxin;
Gm15G019100	0.0107631	0.350388	Down	Phloem	Unknown protein	biological process;
Gm04G086000	0.0109254	4.66633	Up	Phloem	Protein kinase family protein	regulation of protein phosphorylation; protein phosphorylation; negative regulation of abscisic acid-activated signaling pathway;
Gm09G284900	0.0112472	7.1005	Up	Phloem	ARM repeat superfamily protein	biological process;
Gm08G029300	0.0112472	7.1005	Up	Phloem	K+ efflux antiporter 4	potassium ion transport; potassium ion transmembrane transport; proton transmembrane transport;
Gm03G160300	0.0115298	0.0496746	Down	Phloem	cytochrome P450, family 94, subfamily B, polypeptide 1	response to wounding; jasmonic acid metabolic process; oxidation-reduction process;
Gm19G202300	0.0115429	19.2714	Up	Phloem	VQ motif-containing protein	signal transduction;
Gm03G194700	0.0115478	8.87324	Up	Phloem	PEBP (phosphatidylethanolamine-binding protein) family protein	protein targeting to vacuole; response to sucrose; flower development; negative regulation of flower development; meristem determinacy; vegetative to reproductive phase transition of meristem; cell differentiation; negative regulation of cell aging;
Gm16G045802	0.0125559	0.262609	Down	Phloem	Family of unknown function (DUF716) _x0001_	biological process;
Gm17G123900	0.0126811	0.131746	Down	Phloem	Unknown protein	biological process;
Gm07G117400	0.0127582	0.220013	Down	Phloem	Protein kinase superfamily protein	protein phosphorylation; innate immune response;
Gm12G054000	0.0127582	0.220013	Down	Phloem	beta glucosidase 17	carbohydrate metabolic process; response to salt stress; glucosinolate catabolic process;
Gm14G152800	0.0127583	0.220013	Down	Phloem	RING/U-box superfamily protein	NA
Gm20G236200	0.0133859	0.37787	Down	Phloem	respiratory burst oxidase homolog B	defense response; response to heat; seed germination; oxidation-reduction process;
Gm14G209400	0.0134002	0.172938	Down	Phloem	polyamine oxidase 4	polyamine catabolic process; spermidine catabolic process; spermine catabolic process; oxidation-reduction process;
Gm20G001400	0.0138751	4.7832	Up	Phloem	Peroxidase superfamily protein	response to stress; response to oxidative stress; hydrogen peroxide catabolic process; oxidation-reduction process;
Gm07G089000	0.0139411	3.4947	Up	Phloem	Fibronectin type III domain-containing protein	response to cold; flower development; regulation of flower development; vernalization response; histone methylation; positive regulation of histone methylation; negative regulation of gene expression, epigenetic; short-day photoperiodism; short-day photoperiodism, flowering; positive regulation of histone H3-K4 methylation; positive regulation of histone H3-K27 methylation;
Gm16G039400	0.0139411	3.4947	Up	Phloem	Glycosyl hydrolase family protein	xyloglucan biosynthetic process;
Gm08G114600	0.0144731	0.276382	Down	Phloem	Protein of unknown function (DUF1644)	cellular ion homeostasis; phosphorylation; cellular response to salt stress;
Gm12G195500	0.0144774	5.36324	Up	Phloem	Peroxidase superfamily protein	response to stress; response to oxidative stress; response to desiccation; response to cold; hyperosmotic salinity response; hydrogen peroxide catabolic process; oxidation-reduction process;
Gm16G149600	5.99413e-05	8.68399	Up	phloem fiber	Unknown protein	biological process;
Gm10G252500	6.92206e-05	4.19129	Up	phloem fiber	Late embryogenesis abundant (LEA) hydroxyproline-rich glycoprotein family	NA
Gm13G321000	7.19936e-05	7.72765	Up	phloem fiber	Eukaryotic aspartyl protease family protein	proteolysis; protein catabolic process;
Gm14G005700	0.000120798	4.33977	Up	phloem fiber	Unknown protein	oxidation-reduction process;
Gm05G106500	0.000163727	5.21566	Up	phloem fiber	Unknown protein	NA
Gm18G190000	0.000273133	6.35907	Up	phloem fiber	Bifunctional inhibitor/lipid-transfer protein/seed storage 2S albumin superfamily protein	systemic acquired resistance;
Gm15G128700	0.000277177	8.28501	Up	phloem fiber	Peroxidase superfamily protein	response to oxidative stress; response to zinc ion; hydrogen peroxide catabolic process; oxidation-reduction process;
Gm05G138800	0.000284376	2.74939	Up	phloem fiber	Cytochrome b561/ferric reductase transmembrane protein family	oxidation-reduction process;
Gm04G100400	0.00036735	10.828	Up	phloem fiber	Phosphate-responsive 1 family protein	response to brassinosteroid;
Gm09G277200	0.000393835	3.68332	Up	phloem fiber	saposin B domain-containing protein	lipid metabolic process;
Gm07G257700	0.000452444	2.96464	Up	phloem fiber	Aluminium induced protein with YGL and LRDR motifs	NA
Gm06G112500	0.000483566	2.96207	Up	phloem fiber	lysm domain GPI-anchored protein 1 precursor	defense response; immune response;
Gm08G013200	0.000490936	7.65946	Up	phloem fiber	Leucine-rich repeat protein kinase family protein	protein phosphorylation;
Gm07G097100	0.000576417	3.95274	Up	phloem fiber	Reticulon family protein	biological process;
Gm01G164600	0.000589875	4.25989	Up	phloem fiber	ascorbate peroxidase 3	response to reactive oxygen species; response to oxidative stress; cellular response to oxidative stress; hydrogen peroxide catabolic process; oxidation-reduction process; cellular oxidant detoxification;
Gm18G177500	0.000615741	3.49584	Up	phloem fiber	Embryo-specific protein 3, (ATS3)	biological process;
Gm09G181100	0.000641625	0.108677	Down	phloem fiber	Bifunctional inhibitor/lipid-transfer protein/seed storage 2S albumin superfamily protein	lipid transport;
Gm07G135100	0.000798107	4.769	Up	phloem fiber	Pathogenesis-related thaumatin superfamily protein	defense response;
Gm15G063500	0.000969239	5.10349	Up	phloem fiber	Protein of unknown function (DUF1218)	biological process;
Gm19G194100	0.000993068	9.46718	Up	phloem fiber	protein binding	adaxial/abaxial axis specification; meristem maintenance; regulation of meristem growth; leaf vascular tissue pattern formation; leaf shaping; negative regulation of DNA-binding transcription factor activity;
Gm08G286300	0.00104509	2.13695	Up	phloem fiber	Unknown protein	biological process;
Gm19G188200	0.00105868	4.75023	Up	phloem fiber	PLATZ transcription factor family protein	biological process;
Gm01G020300	0.00123303	2.63398	Up	phloem fiber	Zincin-like metalloproteases family protein	proteolysis; peptide metabolic process;
Gm06G157500	0.00124495	2.82171	Up	phloem fiber	Eukaryotic aspartyl protease family protein	proteolysis; protein catabolic process;
Gm06G199700	0.00125204	3.30739	Up	phloem fiber	Remorin family protein	biological process;
Gm09G038700	0.00127323	4.49441	Up	phloem fiber	cAMP-regulated phosphoprotein 19-related protein	biological process;
Gm03G213200	0.00147928	5.47104	Up	phloem fiber	asparagine-linked glycosylation 3	protein glycosylation; mannosylation;
Gm02G056600	0.00148098	8.57915	Up	phloem fiber	GATA type zinc finger transcription factor family protein	regulation of transcription, DNA-templated; embryo development; flower development; regulation of flower development; regulation of meristem structural organization; negative regulation of transcription, DNA-templated; cotyledon development;
Gm08G310600	0.00150022	3.18321	Up	phloem fiber	HVA22-like protein F	biological process;
Gm07G132000	0.00151494	0.201387	Down	phloem fiber	metallothionein 2A	cellular copper ion homeostasis;
Gm13G248600	0.00155063	2.39432	Up	phloem fiber	Late embryogenesis abundant (LEA) hydroxyproline-rich glycoprotein family	biological process;
Gm14G048000	0.00160573	4.2505	Up	phloem fiber	Subtilisin-like serine endopeptidase family protein	proteolysis; response to auxin; lateral root morphogenesis;
Gm07G267300	0.00165385	3.73715	Up	phloem fiber	Unknown protein	biological process;
Gm18G014400	0.00166606	7.29987	Up	phloem fiber	Unknown protein	NA
Gm04G250300	0.00168329	3.60561	Up	phloem fiber	lysm domain GPI-anchored protein 1 precursor	defense response; immune response;
Gm07G097500	0.00169626	4.1637	Up	phloem fiber	Reticulon family protein	biological process;
Gm19G038700	0.00171638	3.06112	Up	phloem fiber	glutamine dumper 3	amino acid transport; response to virus; modulation by virus of host process; secretion by cell; regulation of amino acid export;
Gm01G205500	0.00176763	3.1274	Up	phloem fiber	Unknown protein	NA
Gm07G049300	0.0017727	3.13033	Up	phloem fiber	Late embryogenesis abundant (LEA) hydroxyproline-rich glycoprotein family	NA
Gm13G090600	0.00178987	19.6486	Up	phloem fiber	Unknown protein	NA
Gm09G022900	0.00178987	38.2973	Up	phloem fiber	peroxidase 2	defense response to nematode; response to oxidative stress; flower development; hydrogen peroxide catabolic process; oxidation-reduction process;
Gm19G044200	0.00186393	3.11351	Up	phloem fiber	cytochrome B561-1	oxidation-reduction process;
Gm17G044500	0.00188217	4.30583	Up	phloem fiber	Plant invertase/pectin methylesterase inhibitor superfamily	cell wall modification; pectin catabolic process;
Gm11G129500	0.0019024	11.6873	Up	phloem fiber	beta glucosidase 13	carbohydrate metabolic process; response to salt stress; glucosinolate catabolic process;
Gm14G190800	0.00198051	4.99523	Up	phloem fiber	Histone superfamily protein	NA
Gm08G271600	0.0021206	3.6632	Up	phloem fiber	Unknown protein	NA
Gm08G171400	0.00218604	0.229325	Down	phloem fiber	Unknown protein	cellular response to hypoxia;
Gm03G128700	0.00224628	2.88317	Up	phloem fiber	Unknown protein	biological process;
Gm15G251500	0.00225587	0.1266	Down	phloem fiber	glutathione S-transferase TAU 19	glutathione metabolic process; response to oxidative stress; toxin catabolic process; cellular response to water deprivation; response to cadmium ion; oxidation-reduction process;
Gm02G066800	0.00240772	3.37538	Up	phloem fiber	Protein of unknown function (DUF3754)	NA
Gm08G259600	0.00268735	6.41622	Up	phloem fiber	Ycf1 protein	protein import into chloroplast stroma;
Gm17G031200	0.00277671	5.12376	Up	phloem fiber	Protein of unknown function (DUF1218)	biological process;
Gm04G213200	0.00281818	4.89435	Up	phloem fiber	PRLI-interacting factor, putative	protein ubiquitination;
Gm04G129900	0.00290116	3.74611	Up	phloem fiber	HSP20-like chaperones superfamily protein	defense response; response to virus; transport of virus in host, tissue to tissue;
Gm08G362600	0.00291355	6.85586	Up	phloem fiber	Got1/Sft2-like vescicle transport protein family	vesicle-mediated transport;
Gm12G167400	0.00295326	0.167937	Down	phloem fiber	Lactoylglutathione lyase / glyoxalase I family protein	NA
Gm14G146900	0.00298126	4.21435	Up	phloem fiber	Unknown protein	NA
Gm05G164300	0.0030051	2.23854	Up	phloem fiber	AWPM-19-like family protein	biological process;
Gm13G261000	0.00301024	22.7568	Up	phloem fiber	glucan synthase-like 4	(1->3)-beta-D-glucan biosynthetic process; regulation of cell shape; cell wall organization;
Gm06G093000	0.00301025	22.7568	Up	phloem fiber	Pentatricopeptide repeat (PPR) superfamily protein	biological process;
Gm12G215200	0.00301025	22.7568	Up	phloem fiber	kinesin 3	microtubule-based movement; spindle assembly;
Gm15G195600	0.00319384	2.26127	Up	phloem fiber	AWPM-19-like family protein	biological process;
Gm05G222800	0.00322555	5.09771	Up	phloem fiber	N-MYC downregulated-like 1	response to auxin; response to salicylic acid; response to jasmonic acid; regulation of growth; auxin transport; regulation of auxin polar transport;
Gm11G191900	0.00331252	5.02703	Up	phloem fiber	Ring/U-Box superfamily protein	biological process;
Gm18G250700	0.00331701	8.56757	Up	phloem fiber	Subtilisin-like serine endopeptidase family protein	proteolysis; response to auxin; lateral root morphogenesis;
Gm13G104800	0.00344057	3.24394	Up	phloem fiber	Lactate/malate dehydrogenase family protein	carbohydrate metabolic process; tricarboxylic acid cycle; oxaloacetate metabolic process; malate metabolic process; NADH metabolic process; response to zinc ion; response to cadmium ion;
Gm10G270900	0.00344703	4.7887	Up	phloem fiber	Reticulon family protein	biological process;
Gm07G174600	0.00345344	2.35767	Up	phloem fiber	Cytochrome b561/ferric reductase transmembrane protein family	oxidation-reduction process;
Gm18G294200	0.00361065	0.107705	Down	phloem fiber	Bifunctional inhibitor/lipid-transfer protein/seed storage 2S albumin superfamily protein	lipid transport;
Gm17G089300	0.00372728	4.32924	Up	phloem fiber	Unknown protein	regulation of transcription, DNA-templated; procambium histogenesis; phloem or xylem histogenesis; positive regulation of transcription, DNA-templated; root radial pattern formation;
Gm05G232700	0.00373524	4.26703	Up	phloem fiber	alpha/beta-Hydrolases superfamily protein	lipid metabolic process;
Gm03G218600	0.00373864	4.89435	Up	phloem fiber	Heat shock protein DnaJ with tetratricopeptide repeat	NA
Gm19G093100	0.00388311	3.22218	Up	phloem fiber	Protein of unknown function (DUF 3339)	biological process;
Gm04G208200	0.00393881	3.59918	Up	phloem fiber	Eukaryotic aspartyl protease family protein	proteolysis; protein catabolic process;
Gm04G012900	0.00403449	7.58559	Up	phloem fiber	Protein kinase superfamily protein	protein phosphorylation; phosphorylation;
Gm13G081000	0.00403449	7.58559	Up	phloem fiber	nodulin MtN21 /EamA-like transporter family protein	amino acid transport; amino acid export across plasma membrane; amino acid import; amino acid homeostasis;
Gm07G139400	0.0040345	7.58559	Up	phloem fiber	Bifunctional inhibitor/lipid-transfer protein/seed storage 2S albumin superfamily protein	systemic acquired resistance;
Gm09G085600	0.00405409	2.58962	Up	phloem fiber	AWPM-19-like family protein	biological process;
Gm12G197000	0.00419032	3.56511	Up	phloem fiber	Protein of unknown function (DUF1218)	determination of bilateral symmetry; phloem or xylem histogenesis; leaf vascular tissue pattern formation; cotyledon vascular tissue pattern formation; leaf development; cotyledon development;
Gm17G019200	0.0044112	3.88859	Up	phloem fiber	AWPM-19-like family protein	biological process;
Gm13G330600	0.00455768	16.5405	Up	phloem fiber	P-loop containing nucleoside triphosphate hydrolases superfamily protein	microtubule-based movement;
Gm03G253000	0.00455769	16.5405	Up	phloem fiber	transcription activators	cell morphogenesis; regulation of translation; trichome morphogenesis; actin cytoskeleton organization; actin nucleation;
Gm08G336400	0.00455769	16.5405	Up	phloem fiber	proteasome activating protein 200	proteasomal ubiquitin-independent protein catabolic process;
Gm06G129100	0.0045577	16.5405	Up	phloem fiber	CLP protease regulatory subunit X	protein folding; proteolysis; protein catabolic process;
Gm14G219600	0.00462489	8.62162	Up	phloem fiber	Pathogenesis-related thaumatin superfamily protein	defense response;
Gm09G037300	0.0046249	8.62162	Up	phloem fiber	WD40/YVTN repeat-like-containing domain;Bromodomain	regulation of transcription by RNA polymerase II; cytoskeleton organization; regulation of cell shape;
Gm12G065200	0.0046249	8.62162	Up	phloem fiber	Histone superfamily protein	nucleosome assembly;
Gm17G057800	0.00468211	2.38071	Up	phloem fiber	autoinhibited Ca(2+)-ATPase 10	inflorescence morphogenesis; shoot system development; calcium ion transmembrane transport;
Gm13G254400	0.00476452	3.83372	Up	phloem fiber	Unknown protein	NA
Gm15G094000	0.0048063	3.69545	Up	phloem fiber	Unknown protein	biological process;
Gm05G025100	0.0048325	3.39766	Up	phloem fiber	Polynucleotidyl transferase, ribonuclease H-like superfamily protein	NA
Gm01G095700	0.00496123	3.44776	Up	phloem fiber	Tetraspanin family protein	meristem structural organization; radial pattern formation; root morphogenesis; leaf vascular tissue pattern formation;
Gm03G113700	0.00510264	3.7669	Up	phloem fiber	Unknown protein	biological process;
Gm15G220800	0.00510863	2.21603	Up	phloem fiber	Unknown protein	electron transport chain;
Gm07G234500	0.0051486	7.65946	Up	phloem fiber	Protein kinase superfamily protein	protein phosphorylation; protein autophosphorylation;
Gm10G185700	0.00523468	3.2409	Up	phloem fiber	Unknown protein	phloem development;
Gm01G031500	0.0053809	0.136155	Down	phloem fiber	aldehyde dehydrogenase 2B7	oxidation-reduction process;
Gm08G359000	0.00553252	3.48908	Up	phloem fiber	Embryo-specific protein 3, (ATS3)	biological process;
Gm19G131100	0.00555109	3.29832	Up	phloem fiber	Unknown protein	biological process;
Gm03G128000	0.0057653	2.99234	Up	phloem fiber	Unknown protein	biological process;
Gm09G214500	0.00579629	3.05113	Up	phloem fiber	acyl-CoA-binding protein 6	response to hypoxia; lipid transport; response to cold; response to absence of light; response to freezing;
Gm11G119100	0.00594192	0.0434783	Down	phloem fiber	unknown seed protein like 1	seed development;
Gm19G223100	0.00642913	2.69767	Up	phloem fiber	ADPGLC-PPase large subunit	glycogen biosynthetic process; starch biosynthetic process;
Gm12G232100	0.00650102	2.65081	Up	phloem fiber	ribosomal protein L20	ribosomal large subunit assembly; translation;
Gm17G131600	0.00667315	3.29582	Up	phloem fiber	BCL-2-associated athanogene 1	cytoplasm protein quality control by the ubiquitin-proteasome system;
Gm05G243700	0.0067502	7.03784	Up	phloem fiber	peroxin 3	peroxisome organization; protein import into peroxisome membrane;
Gm18G050600	0.00697641	0.268472	Down	phloem fiber	Ribosomal protein L16p/L10e family protein	ribosomal large subunit assembly; translation; response to UV-B; developmental process;
Gm05G130500	0.00706799	2.30423	Up	phloem fiber	Unknown protein	NA
Gm11G142100	0.00707587	4.96459	Up	phloem fiber	Histone superfamily protein	nucleosome assembly;
Gm04G026800	0.00711394	4.21435	Up	phloem fiber	ATP binding microtubule motor family protein	microtubule-based movement;
Gm01G218600	0.00726362	19.6486	Up	phloem fiber	Transmembrane amino acid transporter family protein	amino acid transmembrane transport;
Gm17G219000	0.00727531	3.33917	Up	phloem fiber	Unknown protein	NA
Gm16G177900	0.00742167	12.7484	Up	phloem fiber	Copper transport protein family	NA
Gm19G129200	0.00743666	2.06166	Up	phloem fiber	CDPK-related kinase 1	heat acclimation; peptidyl-serine phosphorylation; intracellular signal transduction; protein autophosphorylation;
Gm08G228300	0.00757795	2.50696	Up	phloem fiber	Unknown protein	electron transport chain;
Gm08G078300	0.00761483	2.43078	Up	phloem fiber	Protein of unknown function (DUF1644)	biological process;
Gm02G169800	0.00771319	2.81136	Up	phloem fiber	Disease resistance-responsive (dirigent-like protein) family protein	NA
Gm11G091400	0.00778923	0.0912913	Down	phloem fiber	farnesylated protein 6	heat acclimation; metal ion transport;
Gm13G256500	0.00786777	2.53062	Up	phloem fiber	Unknown protein	biological process;
Gm09G108000	0.00791059	9.65766	Up	phloem fiber	P-loop containing nucleoside triphosphate hydrolases superfamily protein	microtubule-based movement;
Gm05G013400	0.0079106	9.65766	Up	phloem fiber	TBP-associated factor 2	transcription initiation from RNA polymerase II promoter; positive regulation of transcription by RNA polymerase II;
Gm16G147900	0.00796351	3.50735	Up	phloem fiber	Protein of unknown function (DUF3754)	NA
Gm16G104500	0.00802927	4.59306	Up	phloem fiber	DZC (Disease resistance/zinc finger/chromosome condensation-like region) domain containing protein	auxin-activated signaling pathway; cytokinin-activated signaling pathway; response to abscisic acid; phloem development; auxin efflux; cell differentiation; root development; lateral root development; sieve cell differentiation; regulation of root development;
Gm02G001700	0.00814443	3.45174	Up	phloem fiber	Protein of unknown function (DUF506) _x0001_	biological process;
Gm16G100800	0.00819462	2.35019	Up	phloem fiber	ubiquitin-associated (UBA)/TS-N domain-containing protein	biological process;
Gm08G098400	0.00821401	9.78078	Up	phloem fiber	inositol transporter 2	myo-inositol transport; signaling; glucose import;
Gm18G105400	0.00832428	4.5547	Up	phloem fiber	HVA22-like protein F	biological process;
Gm19G231300	0.00838158	2.35197	Up	phloem fiber	Plant invertase/pectin methylesterase inhibitor superfamily	cell wall modification; pectin catabolic process;
Gm11G047500	0.00845619	3.30373	Up	phloem fiber	Unknown protein	biological process;
Gm19G190600	0.00850778	5.68141	Up	phloem fiber	Nucleotide-diphospho-sugar transferases superfamily protein	DNA mediated transformation; response to bacterium; cell wall organization;
Gm17G063200	0.00862196	2.768	Up	phloem fiber	Histone superfamily protein	NA
Gm16G131800	0.0087216	6.41622	Up	phloem fiber	beta-galactosidase 3	carbohydrate metabolic process;
Gm06G241600	0.00874257	3.03025	Up	phloem fiber	Ankyrin repeat family protein	biological process;
Gm18G155800	0.00876356	2.71512	Up	phloem fiber	Ycf1 protein	protein import into chloroplast stroma;
Gm11G141700	0.0090762	3.23557	Up	phloem fiber	Histone superfamily protein	nucleosome assembly;
Gm11G179300	0.00918322	0.234343	Down	phloem fiber	Unknown protein	NA
Gm17G094600	0.00920339	2.70553	Up	phloem fiber	Unknown protein	NA
Gm14G021400	0.00951914	2.27599	Up	phloem fiber	Auxin-responsive family protein	oxidation-reduction process;
Gm01G207100	0.00952702	8.62162	Up	phloem fiber	RING/U-box superfamily protein	biological process;
Gm01G005500	0.00953199	3.42412	Up	phloem fiber	Unknown protein	regulation of transcription, DNA-templated; multicellular organism development; positive regulation of transcription, DNA-templated; cell wall organization; tracheary element differentiation;
Gm04G024600	0.00969927	2.59459	Up	phloem fiber	Plant protein of unknown function (DUF827)	biological process;
Gm05G084375	0.00971768	0.428861	Down	phloem fiber	Unknown protein	NA
Gm09G124600	0.00975781	2.70993	Up	phloem fiber	Caleosin-related family protein	response to abscisic acid; drought recovery; oxidation-reduction process;
Gm04G061700	0.00994648	6.54955	Up	phloem fiber	Unknown protein	DNA repair; mitotic sister chromatid cohesion; microsporogenesis;
Gm01G161200	0.00994648	7.65946	Up	phloem fiber	SEC14 cytosolic factor family protein / phosphoglyceride transfer family protein	biological process;
Gm12G082400	0.00994648	6.54955	Up	phloem fiber	Ring/U-Box superfamily protein	biological process;
Gm19G186100	0.010124	0.254021	Down	phloem fiber	gamma tonoplast intrinsic protein	water transport; response to salt stress; gibberellic acid mediated signaling pathway; urea transport; transmembrane transport; hydrogen peroxide transmembrane transport;
Gm09G165300	0.0101586	3.19715	Up	phloem fiber	HSP20-like chaperones superfamily protein	NA
Gm02G272600	0.0104308	3.12336	Up	phloem fiber	HSP20-like chaperones superfamily protein	NA
Gm03G235400	0.01058	3.1245	Up	phloem fiber	Unknown protein	biological process;
Gm04G052700	0.0106293	7.58559	Up	phloem fiber	Protein of unknown function (DUF803)	NA
Gm03G201500	0.0106352	0.225847	Down	phloem fiber	Late embryogenesis abundant (LEA) hydroxyproline-rich glycoprotein family	leaf senescence; defense response to virus; response to other organism;
Gm18G226250	0.0106814	3.99241	Up	phloem fiber	NB-ARC domain-containing disease resistance protein	defense response;
Gm02G090900	0.0108535	3.93974	Up	phloem fiber	RING/FYVE/PHD zinc finger superfamily protein	NA
Gm08G121700	0.0108963	2.26301	Up	phloem fiber	AWPM-19-like family protein	biological process;
Gm19G038600	0.0110424	0.418354	Down	phloem fiber	ATPase E1-E2 type family protein / haloacid dehalogenase-like hydrolase family protein	calcium ion transmembrane transport;
Gm13G333800	0.0110625	2.7172	Up	phloem fiber	histone H2A 12	chromatin organization; chromatin silencing; heterochromatin organization;
Gm16G100400	0.0113459	0.290185	Down	phloem fiber	low-molecular-weight cysteine-rich 69	defense response; killing of cells of other organism; defense response to fungus;
Gm09G180800	0.0114123	2.2188	Up	phloem fiber	Reticulon family protein	biological process;
Gm06G024700	0.0114634	2.95907	Up	phloem fiber	Plant protein of unknown function (DUF827)	biological process;
Gm08G272100	0.0115778	13.4324	Up	phloem fiber	VQ motif-containing protein	endosperm development; regulation of seed growth;
Gm01G006600	0.0115778	13.4324	Up	phloem fiber	protein kinase family protein / WD-40 repeat family protein	protein phosphorylation; protein targeting to vacuole; pollen development; pollen germination; macroautophagy; autophagy of peroxisome; late endosome to vacuole transport; phosphatidylinositol-mediated signaling;
Gm02G130400	0.0115778	13.4324	Up	phloem fiber	Chalcone and stilbene synthase family protein	response to oxidative stress; response to wounding; response to gravity; chalcone biosynthetic process; response to auxin; response to jasmonic acid; flavonoid biosynthetic process; auxin polar transport; response to UV-B; regulation of anthocyanin biosynthetic process;
Gm02G064400	0.0115778	13.4324	Up	phloem fiber	ribonuclease 1	RNA catabolic process; aging; response to wounding; anthocyanin-containing compound biosynthetic process; cellular response to phosphate starvation;
Gm12G177200	0.0115778	13.4324	Up	phloem fiber	ABC-2 type transporter family protein	transmembrane transport;
Gm17G123900	0.0115778	13.4324	Up	phloem fiber	Unknown protein	biological process;
Gm06G087500	0.0115778	13.4324	Up	phloem fiber	Protein kinase family protein	regulation of protein phosphorylation; protein phosphorylation; negative regulation of abscisic acid-activated signaling pathway;
Gm04G001400	0.0115778	13.4324	Up	phloem fiber	Protein of unknown function (DUF300)	transport; vacuole organization; vesicle-mediated transport to the plasma membrane; negative regulation of brassinosteroid mediated signaling pathway;
Gm10G168900	0.0115778	13.4324	Up	phloem fiber	RmlC-like cupins superfamily protein	response to stress;
Gm05G029500	0.011819	5.31375	Up	phloem fiber	HSP20-like chaperones superfamily protein	NA
Gm20G062900	0.0118493	2.35807	Up	phloem fiber	Carbohydrate-binding X8 domain superfamily protein	NA
Gm17G088300	0.0120357	4.58301	Up	phloem fiber	Unknown protein	biological process;
Gm09G039500	0.0121747	2.72603	Up	phloem fiber	Protein of unknown function (DUF1218)	biological process;
Gm11G195800	0.0122383	0.124488	Down	phloem fiber	P-loop containing nucleoside triphosphate hydrolases superfamily protein	myo-inositol hexakisphosphate biosynthetic process;
Gm04G228750	0.0125149	3.12045	Up	phloem fiber	Unknown protein	NA
Gm19G022500	0.0125429	9.65766	Up	phloem fiber	GAST1 protein homolog 4	response to gibberellin; gibberellic acid mediated signaling pathway; cell redox homeostasis;
Gm07G002600	0.0126607	3.90991	Up	phloem fiber	Ubiquitin-specific protease family C19-related protein	negative regulation of cellulose biosynthetic process;
Gm15G114800	0.0126701	3.65149	Up	phloem fiber	Immunoglobulin E-set superfamily protein	Rho protein signal transduction; cell tip growth; root epidermal cell differentiation;
Gm15G143800	0.0127549	2.55161	Up	phloem fiber	cAMP-regulated phosphoprotein 19-related protein	biological process;
Gm20G091300	0.0130162	0.423865	Down	phloem fiber	Low temperature and salt responsive protein family	response to cold;
Gm15G217100	0.0130306	0.0243902	Down	phloem fiber	MLP-like protein 43	defense response;
Gm11G032100	0.0130473	2.85301	Up	phloem fiber	Sec14p-like phosphatidylinositol transfer family protein	NA
Gm02G199100	0.0132526	3.31429	Up	phloem fiber	HVA22-like protein J	biological process;
Gm07G035900	0.0133918	5.02703	Up	phloem fiber	Mitochondrial substrate carrier family protein	transmembrane transport;
Gm12G218300	0.0135247	0.0526316	Down	phloem fiber	Wound-responsive family protein	cellular response to hypoxia;
Gm18G107900	0.0135255	2.01938	Up	phloem fiber	glucan synthase-like 7	(1->3)-beta-D-glucan biosynthetic process; regulation of cell shape; phloem transport; cell wall organization; callose deposition in phloem sieve plate;
Gm04G005451	0.0137565	2.74696	Up	phloem fiber	Unknown protein	NA
Gm09G203500	0.0137783	0.214812	Down	phloem fiber	phosphoenolpyruvate carboxykinase 1	gluconeogenesis; defense response to fungus, incompatible interaction; cellular response to phosphate starvation; response to cadmium ion;
Gm08G128000	0.0138913	2.9606	Up	phloem fiber	Pathogenesis-related thaumatin superfamily protein	defense response;
Gm16G074200	0.0141325	4.26961	Up	phloem fiber	DZC (Disease resistance/zinc finger/chromosome condensation-like region) domain containing protein	auxin-activated signaling pathway; cytokinin-activated signaling pathway; response to abscisic acid; phloem development; auxin efflux; cell differentiation; root development; lateral root development; sieve cell differentiation; regulation of root development;
Gm16G017200	0.0143623	22.7568	Up	phloem fiber	pyrophosphorylase 1	sucrose metabolic process; phosphate-containing compound metabolic process; lipid storage; cell wall biogenesis; regulation of starch metabolic process;
Gm05G148500	0.0144428	2.46458	Up	phloem fiber	Protein of unknown function (DUF 3339)	biological process;
Gm06G320300	0.014448	2.53411	Up	phloem fiber	P-loop containing nucleoside triphosphate hydrolases superfamily protein	negative regulation of defense response to bacterium, incompatible interaction;
Gm06G211600	0.0148617	4.55135	Up	phloem fiber	Leucine-rich repeat protein kinase family protein	protein phosphorylation;
Gm16G041100	0.0152097	3.13841	Up	phloem fiber	Methyltransferase-related protein	methylation;
Gm03G028100	0.0153021	4.139	Up	phloem fiber	nitroreductase family protein	NA
Gm11G113500	0.0153267	2.00278	Up	phloem fiber	Papain family cysteine protease	response to osmotic stress; response to desiccation; response to water deprivation; response to salt stress; defense response to bacterium; proteolysis involved in cellular protein catabolic process;
Gm07G065000	0.0153737	4.52828	Up	phloem fiber	NB-ARC domain-containing disease resistance protein	defense response;
Gm11G078400	0.0153867	2.41104	Up	phloem fiber	ascorbate peroxidase 3	response to reactive oxygen species; response to oxidative stress; cellular response to oxidative stress; hydrogen peroxide catabolic process; oxidation-reduction process; cellular oxidant detoxification;
Gm18G078900	0.015456	2.05199	Up	phloem fiber	Ankyrin repeat family protein	NA
Gm04G197600	0.015546	2.09653	Up	phloem fiber	HVA22 homologue E	response to cold; response to water deprivation; response to abscisic acid; hyperosmotic salinity response;
Gm13G077200	0.0163077	3.27736	Up	phloem fiber	Unknown protein	phloem development;
Gm13G191100	0.0163216	2.162	Up	phloem fiber	Unknown protein	phloem development;
Gm05G032100	0.0163621	2.17124	Up	phloem fiber	Unknown protein	NA
Gm07G226700	0.0164069	2.47358	Up	phloem fiber	Remorin family protein	biological process;
Gm14G091900	0.0165899	3.56456	Up	phloem fiber	hydroxyproline-rich glycoprotein family protein	circadian rhythm; response to cold; red, far-red light phototransduction; entrainment of circadian clock; response to auxin; response to abscisic acid; unidimensional cell growth; regulation of flower development; circumnutation; regulation of stomatal movement; photoperiodism, flowering; regulation of photoperiodism, flowering;
Gm20G227200	0.0165899	3.56456	Up	phloem fiber	P-loop containing nucleoside triphosphate hydrolases superfamily protein	pollen development; maintenance of rDNA; regulation of histone exchange;
Gm10G121506	0.0165899	3.56456	Up	phloem fiber	Core-2/I-branching beta-1,6-N-acetylglucosaminyltransferase family protein	NA
Gm08G212400	0.0166875	3.52954	Up	phloem fiber	Glycosyl hydrolase superfamily protein	NA
Gm04G053000	0.0167942	3.69161	Up	phloem fiber	Unknown protein	NA
Gm14G027000	0.0170375	5.4412	Up	phloem fiber	HVA22-like protein F	biological process;
Gm08G257400	0.0171326	2.8447	Up	phloem fiber	MEI2-like 4	mRNA splicing, via spliceosome; positive regulation of meiotic nuclear division; positive regulation of growth; meristem development; meiotic cell cycle;
Gm16G139400	0.0172732	3.76413	Up	phloem fiber	GATA type zinc finger transcription factor family protein	regulation of transcription, DNA-templated; embryo development; flower development; regulation of flower development; regulation of meristem structural organization; negative regulation of transcription, DNA-templated; cotyledon development;
Gm09G242600	0.0172813	16.5405	Up	phloem fiber	ethylene-responsive element binding factor 13	regulation of transcription, DNA-templated; defense response; ethylene-activated signaling pathway; response to chitin;
Gm10G118900	0.0172813	16.5405	Up	phloem fiber	Unknown protein	regulation of transcription, DNA-templated; ethylene-activated signaling pathway; response to chitin;
Gm17G073900	0.0172813	16.5405	Up	phloem fiber	Unknown protein	base-excision repair;
Gm01G025500	0.0172814	16.5405	Up	phloem fiber	2-oxoglutarate (2OG) and Fe(II)-dependent oxygenase superfamily protein	defense response to oomycetes; response to oomycetes; response to bacterium; response to fungus; response to salicylic acid; leaf senescence; salicylic acid catabolic process; oxidation-reduction process;
Gm14G188100	0.0172814	32.0811	Up	phloem fiber	serine/threonine protein kinase 2	protein phosphorylation; response to heat; response to cold; response to salt stress; positive regulation of translation; cellular response to hypoxia;
Gm12G189700	0.0173291	3.24063	Up	phloem fiber	Outer membrane OMP85 family protein	chloroplast organization; embryo development ending in seed dormancy; cellular protein-containing complex assembly; regulation of growth; protein insertion into mitochondrial outer membrane;
Gm17G121900	0.0175141	0.152152	Down	phloem fiber	Unknown protein	biological process;
Gm06G190600	0.0175177	3.32953	Up	phloem fiber	HSP20-like chaperones superfamily protein	NA
Gm08G103300	0.0177635	0.047619	Down	phloem fiber	Zn-dependent exopeptidases superfamily protein	biological process;
Gm15G086800	0.0177715	2.57778	Up	phloem fiber	Ankyrin repeat family protein	NA
Gm10G042600	0.0178362	4.25526	Up	phloem fiber	CLIP-associated protein	mitotic cell cycle; negative regulation of microtubule depolymerization; unidimensional cell growth; cortical microtubule organization; protein stabilization; cell division; positive regulation of cell division;
Gm11G129700	0.0179759	4.58301	Up	phloem fiber	beta glucosidase 13	carbohydrate metabolic process; response to salt stress; glucosinolate catabolic process;
Gm20G053000	0.0183024	2.89671	Up	phloem fiber	Unknown protein	phloem development;
Gm19G130600	0.0183222	2.41725	Up	phloem fiber	Unknown protein	biological process;
Gm06G139000	0.0183352	6.41622	Up	phloem fiber	Pathogenesis-related thaumatin superfamily protein	NA
Gm15G129200	0.0183353	6.41622	Up	phloem fiber	Peroxidase superfamily protein	response to oxidative stress; hydrogen peroxide catabolic process; oxidation-reduction process;
Gm17G016100	0.0183458	2.9841	Up	phloem fiber	TRICHOME BIREFRINGENCE-LIKE 11	NA
Gm15G173000	0.0185235	2.40855	Up	phloem fiber	Unknown protein	phosphatidylcholine biosynthetic process;
Gm13G209600	0.0189442	0.189189	Down	phloem fiber	Family of unknown function (DUF716) _x0001_	biological process;
Gm14G005700	0	4.24494	Up	Procambium	Unknown protein	oxidation-reduction process;
Gm12G054100	0	6.49378	Up	Procambium	beta glucosidase 17	carbohydrate metabolic process; response to salt stress; glucosinolate catabolic process;
Gm11G129500	2.6828e-39	5.66507	Up	Procambium	beta glucosidase 13	carbohydrate metabolic process; response to salt stress; glucosinolate catabolic process;
Gm04G230400	2.09921e-34	5.79099	Up	Procambium	Unknown protein	NA
Gm13G267100	5.56868e-33	9.44447	Up	Procambium	Unknown protein	NA
Gm13G077000	3.70091e-28	5.48919	Up	Procambium	Unknown protein	NA
Gm08G122167	1.12303e-26	5.0313	Up	Procambium	Sulfite exporter TauE/SafE family protein	protein ubiquitination;
Gm08G055900	7.07355e-26	0.0847486	Down	Procambium	NF-X-like 1	regulation of transcription, DNA-templated; response to light intensity; response to salt stress; salicylic acid biosynthetic process; response to microbial phytotoxin; regulation of hydrogen peroxide metabolic process; protein ubiquitination; defense response to bacterium;
Gm07G035800	9.20395e-25	8.52849	Up	Procambium	Unknown protein	NA
Gm07G262500	6.90306e-21	3.658	Up	Procambium	SLAC1 homologue 1	chloride transport; cellular ion homeostasis; response to water deprivation; response to salt stress; positive regulation of anion channel activity;
Gm13G301700	1.98679e-20	0.0808059	Down	Procambium	Wound-responsive family protein	NA
Gm11G129700	2.89112e-20	5.0163	Up	Procambium	beta glucosidase 13	carbohydrate metabolic process; response to salt stress; glucosinolate catabolic process;
Gm12G013100	8.50698e-20	0.179239	Down	Procambium	mitochondrion-localized small heat shock protein 23.6	response to cadmium ion;
Gm06G298700	3.99968e-19	0.0297307	Down	Procambium	Wound-responsive family protein	cellular response to hypoxia;
Gm20G214200	1.86261e-18	6.40966	Up	Procambium	Peroxidase superfamily protein	response to stress; response to oxidative stress; hydrogen peroxide catabolic process; oxidation-reduction process;
Gm12G200500	2.52489e-18	0.035421	Down	Procambium	Wound-responsive family protein	NA
Gm12G218300	8.03124e-18	0.0197832	Down	Procambium	Wound-responsive family protein	cellular response to hypoxia;
Gm15G014000	5.8901e-17	7.50555	Up	Procambium	sulfate transporter 3;4	phosphate ion transport;
Gm10G069500	7.96414e-17	4.93627	Up	Procambium	Leucine-rich repeat protein kinase family protein	protein phosphorylation;
Gm13G329900	9.24594e-17	0.17519	Down	Procambium	Unknown protein	NA
Gm10G168900	1.52484e-16	8.31735	Up	Procambium	RmlC-like cupins superfamily protein	response to stress;
Gm17G072400	7.62516e-16	0.159748	Down	Procambium	heat shock protein 70B	protein folding; response to unfolded protein; response to heat; response to virus; cellular response to unfolded protein; protein refolding; chaperone cofactor-dependent protein refolding;
Gm09G168300	2.09702e-15	0.252308	Down	Procambium	beta-amylase 1	starch catabolic process; response to water deprivation;
Gm08G042900	2.27156e-15	0.299206	Down	Procambium	plant UBX domain-containing protein 2	response to fungus; defense response to fungus;
Gm13G152542	2.64171e-15	5.16161	Up	Procambium	Leucine-rich repeat protein kinase family protein	protein phosphorylation;
Gm03G162800	3.87752e-14	3.90059	Up	Procambium	phosphate transporter 1;7	phosphate ion transport; arsenate ion transmembrane transport;
Gm13G085900	6.06149e-14	0.037322	Down	Procambium	Unknown protein	NA
Gm10G295300	3.35708e-13	3.32381	Up	Procambium	homogentisate phytyltransferase 1	unsaturated fatty acid biosynthetic process; response to temperature stimulus; phloem sucrose loading; vitamin E biosynthetic process; regulation of defense response; fat-soluble vitamin biosynthetic process; cell wall organization;
Gm03G204900	4.86389e-13	6.6367	Up	Procambium	Unknown protein	NA
Gm06G299000	4.9909e-13	0.0105156	Down	Procambium	Wound-responsive family protein	cellular response to hypoxia;
Gm04G026500	9.80134e-13	0.229007	Down	Procambium	alpha/beta-Hydrolases superfamily protein	phospholipid biosynthetic process; lipid homeostasis; fatty acid homeostasis; phospholipid homeostasis; triglyceride homeostasis; cellular response to hypoxia;
Gm15G146600	1.3048e-12	3.68531	Up	Procambium	MLP-like protein 423	defense response; abscisic acid-activated signaling pathway;
Gm04G028500	1.83362e-12	0.223993	Down	Procambium	thioredoxin H-type 1	glycerol ether metabolic process; positive regulation of catalytic activity; cell redox homeostasis; oxidation-reduction process;
Gm07G139700	1.93482e-12	0.196374	Down	Procambium	glutathione S-transferase TAU 8	glutathione metabolic process; toxin catabolic process; response to cadmium ion;
Gm04G227700	3.03966e-12	4.68754	Up	Procambium	O-methyltransferase 1	metabolic process; lignin biosynthetic process; aromatic compound biosynthetic process; melatonin biosynthetic process; methylation; flavonol biosynthetic process;
Gm04G040000	3.34702e-12	0.162992	Down	Procambium	HXXXD-type acyl-transferase family protein	NA
Gm17G238200	4.88524e-12	0.288335	Down	Procambium	N-terminal nucleophile aminohydrolases (Ntn hydrolases) superfamily protein	protein autoprocessing;
Gm12G005200	5.43785e-12	0.163637	Down	Procambium	Haloacid dehalogenase-like hydrolase (HAD) superfamily protein	trehalose biosynthetic process;
Gm11G077800	1.65697e-11	0.181905	Down	Procambium	Pathogenesis-related thaumatin superfamily protein	defense response;
Gm01G165000	1.90704e-11	4.22344	Up	Procambium	Glycosyl hydrolase family 38 protein	mannose metabolic process; protein deglycosylation;
Gm12G200600	2.06196e-11	0.0144124	Down	Procambium	Wound-responsive family protein	NA
Gm06G298900	2.06879e-11	0.113199	Down	Procambium	Wound-responsive family protein	cellular response to hypoxia;
Gm20G001400	2.57052e-11	26.0887	Up	Procambium	Peroxidase superfamily protein	response to stress; response to oxidative stress; hydrogen peroxide catabolic process; oxidation-reduction process;
Gm18G009700	2.71429e-11	0.192813	Down	Procambium	glyceraldehyde-3-phosphate dehydrogenase C subunit 1	gluconeogenesis; glycolytic process; response to oxidative stress; response to heat; response to sucrose; fruit development; response to hydrogen peroxide; response to cadmium ion; seed development; response to redox state; oxidation-reduction process;
Gm15G274600	2.95681e-11	3.46965	Up	Procambium	MATE efflux family protein	cellular iron ion homeostasis; response to abscisic acid; cellular response to phosphate starvation; metal ion transport; iron ion homeostasis;
Gm07G139400	3.07884e-11	5.93198	Up	Procambium	Bifunctional inhibitor/lipid-transfer protein/seed storage 2S albumin superfamily protein	systemic acquired resistance;
Gm03G264300	3.79868e-11	6.05529	Up	Procambium	PLAT/LH2 domain-containing lipoxygenase family protein	defense response; pollen development; response to wounding; response to bacterium; jasmonic acid biosynthetic process; anther dehiscence; response to ozone; oxylipin biosynthetic process; lipid oxidation; anther development; stamen filament development;
Gm09G022400	4.23045e-11	5.8459	Up	Procambium	Peroxidase superfamily protein	response to oxidative stress; response to zinc ion; hydrogen peroxide catabolic process; oxidation-reduction process;
Gm04G034101	5.45914e-11	4.4684	Up	Procambium	Unknown protein	NA
Gm13G149700	8.69129e-11	0.0336094	Down	Procambium	Unknown protein	regulation of transcription, DNA-templated; negative regulation of gene expression; cellular response to hypoxia; regulation of cellular response to hypoxia;
Gm16G052000	8.90107e-11	0.228553	Down	Procambium	senescence-related gene 3	glycerol metabolic process; cellular phosphate ion homeostasis; glycerophospholipid catabolic process; cellular response to hypoxia;
Gm10G227700	1.24539e-10	3.54416	Up	Procambium	chitinase A	polysaccharide catabolic process; pattern recognition receptor signaling pathway; chitin catabolic process; response to cold; response to wounding; response to light intensity; response to salt stress; cellular response to water deprivation;
Gm02G007400	1.26808e-10	11.3404	Up	Procambium	Chitinase family protein	carbohydrate metabolic process; chitin catabolic process; cell wall macromolecule catabolic process; defense response to fungus; cellular response to hypoxia;
Gm14G158600	1.58947e-10	3.89462	Up	Procambium	wall associated kinase 5	protein phosphorylation; cell surface receptor signaling pathway;
Gm17G064200	2.79645e-10	5.74476	Up	Procambium	Galactosyltransferase family protein	protein glycosylation;
Gm20G202200	3.14617e-10	0.244172	Down	Procambium	Signal transduction histidine kinase, hybrid-type, ethylene sensor	ethylene-activated signaling pathway; negative regulation of ethylene-activated signaling pathway; cellular response to hypoxia;
Gm06G297900	3.76541e-10	0.0748909	Down	Procambium	Wound-responsive family protein	cellular response to hypoxia;
Gm03G215800	4.36358e-10	7.50449	Up	Procambium	Plant invertase/pectin methylesterase inhibitor superfamily	response to cold; response to fungus; response to brassinosteroid; cell wall modification; pectin catabolic process;
Gm18G254100	5.38131e-10	3.38554	Up	Procambium	AAA-ATPase 1	response to cold; response to water deprivation; response to salt stress; response to abscisic acid; fruit development; seed maturation;
Gm04G022300	5.45613e-10	5.09952	Up	Procambium	Subtilisin-like serine endopeptidase family protein	proteolysis; response to carbon dioxide; negative regulation of defense response to bacterium; regulation of stomatal complex development; negative regulation of stomatal complex development;
Gm17G071700	8.07949e-10	4.07044	Up	Procambium	Leucine-rich receptor-like protein kinase family protein	protein phosphorylation;
Gm11G145200	3.07367e-09	6.39454	Up	Procambium	glycosyltransferase family protein 2	NA
Gm16G042900	4.17119e-09	0.190766	Down	Procambium	Unknown protein	regulation of transcription, DNA-templated;
Gm11G129900	5.04243e-09	7.21457	Up	Procambium	beta glucosidase 17	carbohydrate metabolic process; response to salt stress; glucosinolate catabolic process;
Gm19G202300	9.73476e-09	103.944	Up	Procambium	VQ motif-containing protein	signal transduction;
Gm05G022200	1.1031e-08	0.171289	Down	Procambium	heat shock protein 101	response to heat; protein metabolic process; protein unfolding; positive regulation of translation; cellular response to hypoxia;
Gm17G016300	1.17079e-08	0.0977878	Down	Procambium	Aluminium induced protein with YGL and LRDR motifs	NA
Gm19G263300	1.32584e-08	6.3795	Up	Procambium	PLAT/LH2 domain-containing lipoxygenase family protein	defense response; pollen development; response to wounding; response to bacterium; jasmonic acid biosynthetic process; anther dehiscence; response to ozone; oxylipin biosynthetic process; lipid oxidation; anther development; stamen filament development;
Gm19G255300	1.41933e-08	4.57236	Up	Procambium	cyclic nucleotide gated channel 1	potassium ion transport; calcium ion transport;
Gm15G129200	1.55478e-08	3.62952	Up	Procambium	Peroxidase superfamily protein	response to oxidative stress; hydrogen peroxide catabolic process; oxidation-reduction process;
Gm11G011500	1.7021e-08	6.14805	Up	Procambium	Chalcone and stilbene synthase family protein	response to oxidative stress; response to wounding; response to gravity; chalcone biosynthetic process; response to auxin; response to jasmonic acid; flavonoid biosynthetic process; auxin polar transport; response to UV-B; regulation of anthocyanin biosynthetic process;
Gm17G151000	2.13224e-08	0.247282	Down	Procambium	Protein of unknown function (DUF581)	response to sucrose; response to glucose; response to starvation; response to mannose;
Gm20G139500	2.30542e-08	5.35948	Up	Procambium	cysteine-rich RLK (RECEPTOR-like protein kinase) 25	protein phosphorylation; defense response to bacterium;
Gm13G285300	2.80056e-08	3.8928	Up	Procambium	cytochrome P450, family 82, subfamily C, polypeptide 4	response to iron ion; oxidation-reduction process; cellular response to iron ion; defense response to other organism; sideretin biosynthesis;
Gm12G154300	6.03495e-08	0.203303	Down	Procambium	metallothionein 3	cellular copper ion homeostasis;
Gm04G209800	6.62421e-08	7.1792	Up	Procambium	bidirectional amino acid transporter 1	gamma-aminobutyric acid transport;
Gm04G225500	7.44618e-08	0.147858	Down	Procambium	response to low sulfur 2	defense response to oomycetes; response to salt stress; chloroplast organization; cellular response to sulfur starvation; regulation of defense response; defense response to bacterium; positive regulation of transcription, DNA-templated; regulation of response to osmotic stress; cellular oxidant detoxification;
Gm20G046800	8.19369e-08	3.8543	Up	Procambium	4-(cytidine 5'-phospho)-2-C-methyl-D-erithritol kinase	terpenoid biosynthetic process; phosphorylation; isopentenyl diphosphate biosynthetic process, methylerythritol 4-phosphate pathway;
Gm07G268700	8.86653e-08	3.68757	Up	Procambium	Sec14p-like phosphatidylinositol transfer family protein	NA
Gm11G207000	9.21262e-08	7.40491	Up	Procambium	cysteine-rich RLK (RECEPTOR-like protein kinase) 2	response to ozone; protein autophosphorylation; reactive oxygen species metabolic process;
Gm04G036600	1.01509e-07	4.81519	Up	Procambium	Cupredoxin superfamily protein	NA
Gm14G152800	1.20368e-07	0.137891	Down	Procambium	RING/U-box superfamily protein	NA
Gm03G073500	1.25327e-07	4.93859	Up	Procambium	Bifunctional inhibitor/lipid-transfer protein/seed storage 2S albumin superfamily protein	systemic acquired resistance;
Gm13G244900	1.61201e-07	5.29833	Up	Procambium	HAL2-like	sulfate assimilation; phosphatidylinositol phosphorylation;
Gm01G115500	2.49398e-07	3.27189	Up	Procambium	Unknown protein	NA
Gm09G242600	2.60087e-07	6.21665	Up	Procambium	ethylene-responsive element binding factor 13	regulation of transcription, DNA-templated; defense response; ethylene-activated signaling pathway; response to chitin;
Gm01G195700	3.07814e-07	0.231786	Down	Procambium	phytosulfokine 2 precursor	multicellular organism development; cell population proliferation; animal organ morphogenesis; cell differentiation;
Gm13G081000	3.13691e-07	3.79211	Up	Procambium	nodulin MtN21 /EamA-like transporter family protein	amino acid transport; amino acid export across plasma membrane; amino acid import; amino acid homeostasis;
Gm05G010200	3.98175e-07	7.21557	Up	Procambium	Cytochrome P450 superfamily protein	response to light stimulus; response to brassinosteroid; brassinosteroid homeostasis; brassinosteroid metabolic process; regulation of growth; oxidation-reduction process;
Gm03G147900	4.69016e-07	5.8459	Up	Procambium	Disease resistance-responsive (dirigent-like protein) family protein	NA
Gm05G149700	4.76466e-07	0.291811	Down	Procambium	phragmoplast-associated kinesin-related protein 1	phragmoplast assembly; microtubule-based movement; male meiosis cytokinesis; microgametogenesis; phragmoplast microtubule organization;
Gm09G276800	4.9399e-07	4.12093	Up	Procambium	AZA-guanine resistant1	purine nucleobase transport; adenine transport; guanine transport;
Gm01G007500	5.05963e-07	13.068	Up	Procambium	Protein kinase family protein with leucine-rich repeat domain	protein phosphorylation; hormone-mediated signaling pathway;
Gm19G190000	5.47809e-07	0.13635	Down	Procambium	Unknown protein	regulation of transcription, DNA-templated; negative regulation of gene expression; cellular response to hypoxia; regulation of cellular response to hypoxia;
Gm01G187700	5.54348e-07	6.1551	Up	Procambium	S-adenosyl-L-methionine-dependent methyltransferases superfamily protein	coumarin biosynthetic process; lignin biosynthetic process; methylation; response to cadmium ion;
Gm08G241300	8.04209e-07	0.268661	Down	Procambium	Saccharopine dehydrogenase	glycolipid biosynthetic process; oxidation-reduction process;
Gm06G297600	8.08728e-07	0.0467253	Down	Procambium	Wound-responsive family protein	cellular response to hypoxia;
Gm08G139800	8.16159e-07	0.0635884	Down	Procambium	Unknown protein	NA
Gm15G270000	8.88351e-07	0.0616807	Down	Procambium	Unknown protein	NA
Gm04G206800	1.06246e-06	0.221214	Down	Procambium	SAUR-like auxin-responsive protein family	response to auxin;
Gm06G294400	1.11264e-06	7.50254	Up	Procambium	ankyrin repeat family protein	NA
Gm06G031000	1.2141e-06	0.128924	Down	Procambium	Unknown protein	anaerobic respiration; cellular response to hypoxia;
GmU031524	1.2312e-06	0.286725	Down	Procambium	Unknown protein	NA
Gm07G261500	1.26797e-06	0.129561	Down	Procambium	APS reductase 3	sulfate assimilation; cysteine biosynthetic process; sulfate reduction; cell redox homeostasis; oxidation-reduction process;
Gm03G143700	1.62394e-06	4.54822	Up	Procambium	cytochrome P450, family 93, subfamily D, polypeptide 1	oxidation-reduction process;
Gm05G068500	1.63353e-06	0.234443	Down	Procambium	Protein of unknown function (DUF581)	response to sucrose; response to glucose; response to starvation; cellular response to hypoxia; response to mannose;
Gm20G062000	2.41992e-06	4.41235	Up	Procambium	nudix hydrolase homolog 2	response to oxidative stress; signal transduction;
Gm15G270100	2.5541e-06	0.0616356	Down	Procambium	Unknown protein	NA
Gm05G164700	3.23478e-06	7.7366	Up	Procambium	Sulfite exporter TauE/SafE family protein	protein ubiquitination;
Gm05G136100	3.52654e-06	4.14972	Up	Procambium	glutamate decarboxylase 4	glutamate catabolic process;
Gm11G203000	3.7208e-06	5.82476	Up	Procambium	Late embryogenesis abundant (LEA) hydroxyproline-rich glycoprotein family	response to osmotic stress; response to abscisic acid; abscisic acid-activated signaling pathway; positive regulation of abscisic acid biosynthetic process; response to salt;
Gm16G180800	3.76894e-06	5.24499	Up	Procambium	Divalent ion symporter	transmembrane transport;
Gm10G245300	4.45384e-06	0.116428	Down	Procambium	Unknown protein	response to abscisic acid;
Gm15G084100	4.76488e-06	0.284547	Down	Procambium	CBL-interacting protein kinase 12	protein phosphorylation; signal transduction;
Gm03G112800	4.80892e-06	5.73666	Up	Procambium	ethylene-responsive element binding factor 13	regulation of transcription, DNA-templated; defense response; ethylene-activated signaling pathway; response to chitin;
Gm14G222000	5.08988e-06	5.47075	Up	Procambium	calcium-dependent protein kinase 29	peptidyl-serine phosphorylation; intracellular signal transduction; protein autophosphorylation;
Gm03G248900	5.46515e-06	4.23359	Up	Procambium	Unknown protein	NA
Gm02G259700	6.36304e-06	0.0840851	Down	Procambium	Hypoxia-responsive family protein	mitochondrial respiratory chain complex IV assembly;
Gm20G139400	6.7424e-06	10.5598	Up	Procambium	cysteine-rich RLK (RECEPTOR-like protein kinase) 25	protein phosphorylation; defense response to bacterium;
Gm05G010500	8.60016e-06	0.297089	Down	Procambium	Unknown protein	biological process;
Gm17G057800	9.33664e-06	5.35742	Up	Procambium	autoinhibited Ca(2+)-ATPase 10	inflorescence morphogenesis; shoot system development; calcium ion transmembrane transport;
Gm17G224900	9.57297e-06	0.235207	Down	Procambium	17.6 kDa class II heat shock protein	response to reactive oxygen species; protein folding; response to heat; response to salt stress; response to hydrogen peroxide; protein complex oligomerization; cellular response to hypoxia;
Gm20G241800	1.08725e-05	6.17525	Up	Procambium	Peroxidase superfamily protein	response to oxidative stress; lignin biosynthetic process; xylem development; hydrogen peroxide catabolic process; oxidation-reduction process; positive regulation of syringal lignin biosynthetic process;
Gm01G040900	1.10876e-05	0.144015	Down	Procambium	Unknown protein	mRNA processing; RNA splicing; embryo development ending in seed dormancy; posttranscriptional gene silencing by RNA;
Gm20G164600	1.21198e-05	4.52297	Up	Procambium	chitinase A	polysaccharide catabolic process; pattern recognition receptor signaling pathway; chitin catabolic process; response to cold; response to wounding; response to light intensity; response to salt stress; cellular response to water deprivation;
Gm10G050800	1.45231e-05	7.58924	Up	Procambium	Peroxidase superfamily protein	response to stress; response to oxidative stress; hydrogen peroxide catabolic process; rhythmic process; defense response to fungus; oxidation-reduction process;
Gm05G236233	1.52758e-05	0.272183	Down	Procambium	PLANT CADMIUM RESISTANCE 2	response to oxidative stress;
Gm09G004800	1.74169e-05	3.62436	Up	Procambium	F-box family protein with a domain of unknown function (DUF295)	biological process;
Gm13G085800	1.78729e-05	0.104463	Down	Procambium	Unknown protein	NA
Gm05G174800	1.90269e-05	3.48925	Up	Procambium	Protein of unknown function (DUF707)	biological process;
Gm19G097001	2.56032e-05	6.78342	Up	Procambium	Unknown protein	biological process;
Gm15G250100	2.62099e-05	0.165797	Down	Procambium	nine-cis-epoxycarotenoid dioxygenase 3	response to osmotic stress; response to water deprivation; abscisic acid biosynthetic process; carotene catabolic process; hyperosmotic salinity response; oxidation-reduction process;
Gm02G031000	2.69295e-05	4.47173	Up	Procambium	nucleobase-ascorbate transporter 7	transmembrane transport;
Gm13G242100	2.72604e-05	0.30788	Down	Procambium	Aluminium induced protein with YGL and LRDR motifs	cellular response to hypoxia;
Gm18G259400	2.93092e-05	5.43843	Up	Procambium	GAST1 protein homolog 4	response to gibberellin; gibberellic acid mediated signaling pathway; cell redox homeostasis;
Gm10G036600	3.70844e-05	11.1726	Up	Procambium	Unknown protein	regulation of transcription, DNA-templated; ethylene-activated signaling pathway; response to chitin;
Gm06G036700	3.71543e-05	6.25872	Up	Procambium	Cupredoxin superfamily protein	NA
Gm18G082100	3.99338e-05	4.38914	Up	Procambium	NB-ARC domain-containing disease resistance protein	defense response; plant-type hypersensitive response;
Gm03G068200	4.41171e-05	4.74456	Up	Procambium	drought-repressed 4	response to water deprivation; negative regulation of peptidase activity;
Gm11G029700	4.44181e-05	0.306555	Down	Procambium	Protein of unknown function (DUF1442)	biological process;
Gm11G150870	4.48504e-05	0.0075188	Down	Procambium	Unknown protein	NA
Gm13G301600	4.74253e-05	0.00518135	Down	Procambium	Wound-responsive family protein	NA
Gm07G243600	5.42436e-05	3.7906	Up	Procambium	Unknown protein	NA
Gm18G256500	6.80121e-05	4.14633	Up	Procambium	Unknown protein	regulation of transcription, DNA-templated; defense response;
Gm11G101200	7.24222e-05	5.09952	Up	Procambium	Peroxidase superfamily protein	response to oxidative stress; hydrogen peroxide catabolic process; oxidation-reduction process; cellular response to hypoxia;
Gm06G172900	8.8441e-05	5.02616	Up	Procambium	embryo defective 2423	telomere maintenance via telomerase; embryo development ending in seed dormancy; protein stabilization;
Gm13G301400	0.000110393	0.0494331	Down	Procambium	Wound-responsive family protein	cellular response to hypoxia;
Gm08G068800	0.000113285	0.0479527	Down	Procambium	HSP20-like chaperones superfamily protein	response to reactive oxygen species; protein folding; response to oxidative stress; response to heat; response to salt stress; response to hydrogen peroxide; protein complex oligomerization; cellular response to hypoxia;
Gm07G153100	0.000118449	0.235038	Down	Procambium	Thiamine pyrophosphate dependent pyruvate decarboxylase family protein	response to anoxia; cellular response to hypoxia;
Gm13G186400	0.000120257	4.56302	Up	Procambium	zinc induced facilitator-like 1	response to water deprivation; gravitropism; basipetal auxin transport; root development; response to karrikin; regulation of stomatal closure;
Gm09G063300	0.00012369	3.89526	Up	Procambium	Unknown protein	biological process;
Gm03G187000	0.000128955	0.159019	Down	Procambium	UDP-glucosyl transferase 73C1	response to toxic substance; response to UV-B;
Gm09G225400	0.000134707	3.8967	Up	Procambium	cytokinin oxidase/dehydrogenase 6	cytokinin metabolic process; stomatal complex morphogenesis; oxidation-reduction process;
Gm11G123300	0.000146647	0.0590128	Down	Procambium	Unknown protein	biological process;
Gm11G162100	0.000148483	4.35803	Up	Procambium	Peroxidase superfamily protein	response to oxidative stress; lignin biosynthetic process; xylem development; hydrogen peroxide catabolic process; oxidation-reduction process; positive regulation of syringal lignin biosynthetic process;
Gm17G030200	0.000154897	3.39159	Up	Procambium	Unknown protein	NA
Gm16G017200	0.000156841	3.62977	Up	Procambium	pyrophosphorylase 1	sucrose metabolic process; phosphate-containing compound metabolic process; lipid storage; cell wall biogenesis; regulation of starch metabolic process;
Gm17G118100	0.000161919	7.33581	Up	Procambium	Cytochrome P450 superfamily protein	response to light stimulus; response to brassinosteroid; brassinosteroid homeostasis; brassinosteroid metabolic process; regulation of growth; oxidation-reduction process;
Gm02G196500	0.000163964	0.300743	Down	Procambium	BEL1-like homeodomain 1	regulation of transcription, DNA-templated; response to symbiotic fungus; response to abscisic acid; polar nucleus fusion; response to continuous far red light stimulus by the high-irradiance response system;
Gm10G261200	0.000196618	3.25336	Up	Procambium	Plant basic secretory protein (BSP) family protein	NA
Gm11G062600	0.000201301	9.21726	Up	Procambium	cytochrome P450, family 71, subfamily B, polypeptide 34	oxidation-reduction process;
Gm06G160100	0.000202768	3.7242	Up	Procambium	Protein kinase superfamily protein	protein phosphorylation; response to osmotic stress; response to salt stress; response to abscisic acid; intracellular signal transduction; primary root development;
Gm11G058100	0.00022972	4.35601	Up	Procambium	Peroxidase superfamily protein	response to oxidative stress; hydrogen peroxide catabolic process; oxidation-reduction process;
Gm02G152800	0.000243583	0.142969	Down	Procambium	F-box/RNI-like superfamily protein	ubiquitin-dependent protein catabolic process; defense response; cell cycle; response to auxin; auxin-activated signaling pathway; ethylene-activated signaling pathway; pollen maturation; lateral root formation; cellular response to phosphate starvation; protein ubiquitination; stamen development;
Gm02G157900	0.00024566	0.0757815	Down	Procambium	Unknown protein	biological process;
Gm14G083000	0.000251493	0.213888	Down	Procambium	cold regulated gene 27	response to cold; response to virus; response to blue light; response to absence of light; response to abscisic acid; response to red light; vegetative to reproductive phase transition of meristem; regulation of circadian rhythm; negative regulation of transcription, DNA-templated; rhythmic process; response to karrikin; regulation of photoperiodism, flowering;
Gm06G010200	0.000251548	0.18685	Down	Procambium	G-box binding factor 6	response to sucrose; negative regulation of translation; positive regulation of transcription, DNA-templated; sucrose induced translational repression;
Gm02G190900	0.000262062	0.0547353	Down	Procambium	Unknown protein	methylation;
Gm10G194200	0.000274405	0.214114	Down	Procambium	Unknown protein	regulation of transcription, DNA-templated; ethylene-activated signaling pathway;
Gm13G292102	0.000274784	0.0724567	Down	Procambium	Protein of unknown function DUF455	biological process;
Gm15G009500	0.000277318	0.166272	Down	Procambium	Lactoylglutathione lyase / glyoxalase I family protein	NA
Gm19G184100	0.000278538	0.168837	Down	Procambium	Heavy metal transport/detoxification superfamily protein	metal ion transport; cellular response to hypoxia;
Gm12G007300	0.00028109	6.34596	Up	Procambium	Leucine-rich repeat receptor-like protein kinase family protein	protein phosphorylation; hormone-mediated signaling pathway; pollen tube guidance;
Gm16G180300	0.00028641	3.73673	Up	Procambium	Calcium-dependent lipid-binding (CaLB domain) family protein	biological process;
Gm17G069500	0.000304485	6.28888	Up	Procambium	Unknown protein	NA
Gm13G175700	0.000333042	0.140696	Down	Procambium	HSP20-like chaperones superfamily protein	response to reactive oxygen species; protein folding; response to oxidative stress; response to heat; response to salt stress; response to hydrogen peroxide; protein complex oligomerization; cellular response to hypoxia;
Gm19G212300	0.000386794	4.40188	Up	Procambium	Plant invertase/pectin methylesterase inhibitor superfamily	response to cold; response to fungus; response to brassinosteroid; cell wall modification; pectin catabolic process;
Gm20G114200	0.000388168	0.0123457	Down	Procambium	cinnamate-4-hydroxylase	ubiquinone biosynthetic process; response to light stimulus; pollen development; response to wounding; phenylpropanoid metabolic process; phenylpropanoid biosynthetic process; lignin metabolic process; developmental process; oxidation-reduction process; response to karrikin;
Gm14G056200	0.000397497	0.145259	Down	Procambium	Unknown protein	response to stress; response to abscisic acid; abscisic acid-activated signaling pathway; heat acclimation; positive regulation of transcription, DNA-templated;
Gm12G200400	0.000397637	0.00763359	Down	Procambium	Wound-responsive family protein	cellular response to hypoxia;
Gm10G201900	0.000448101	0.19113	Down	Procambium	Vps51/Vps67 family (components of vesicular transport) protein	intra-Golgi vesicle-mediated transport; protein transport;
Gm09G237000	0.000448388	0.187189	Down	Procambium	cycling DOF factor 2	regulation of transcription, DNA-templated; flower development;
Gm01G061800	0.000470425	0.160096	Down	Procambium	Uncharacterised conserved protein UCP015417, _x0001_vWA	NA
Gm17G123900	0.000485011	0.169975	Down	Procambium	Unknown protein	biological process;
Gm05G179900	0.000574189	0.207351	Down	Procambium	Unknown protein	regulation of transcription, DNA-templated; ethylene-activated signaling pathway;
Gm20G100800	0.000574583	4.36626	Up	Procambium	SNF2 domain-containing protein / helicase domain-containing protein / zinc finger protein-related	chromatin organization; RNA-directed DNA methylation;
Gm15G252200	0.000625894	0.28719	Down	Procambium	glutathione S-transferase TAU 19	glutathione metabolic process; response to oxidative stress; toxin catabolic process; cellular response to water deprivation; response to cadmium ion; oxidation-reduction process;
Gm18G271500	0.000727428	3.92845	Up	Procambium	Malectin/receptor-like protein kinase family protein	pollen tube growth; protein autophosphorylation;
Gm03G083200	0.000758363	3.7242	Up	Procambium	Haloacid dehalogenase-like hydrolase (HAD) superfamily protein	NA
Gm19G245400	0.000769111	4.64196	Up	Procambium	pathogenesis-related 4	response to virus; systemic acquired resistance; response to ethylene; defense response to fungus, incompatible interaction; killing of cells of other organism; defense response to bacterium; response to herbivore;
Gm02G309300	0.000773175	4.69621	Up	Procambium	PHE ammonia lyase 1	L-phenylalanine catabolic process; defense response; response to oxidative stress; pollen development; response to wounding; phenylpropanoid biosynthetic process; cinnamic acid biosynthetic process; drought recovery; response to UV-B; salicylic acid catabolic process; lignin catabolic process; response to karrikin;
Gm02G047400	0.000789969	0.182978	Down	Procambium	Pathogenesis-related thaumatin superfamily protein	defense response;
Gm13G301900	0.000926524	0.010989	Down	Procambium	Wound-responsive family protein	cellular response to hypoxia;
Gm19G144900	0.000961705	0.17121	Down	Procambium	Unknown protein	NA
Gm18G279800	0.000966173	3.40035	Up	Procambium	TRICHOME BIREFRINGENCE-LIKE 19	NA
Gm01G019500	0.000990135	0.286541	Down	Procambium	hydroxyproline-rich glycoprotein family protein	biological process;
Gm05G182100	0.00113516	0.174005	Down	Procambium	Unknown protein	NA
Gm17G117100	0.00116671	0.127676	Down	Procambium	early nodulin-related	NA
Gm03G160100	0.00123764	0.142975	Down	Procambium	cytochrome P450, family 94, subfamily B, polypeptide 1	response to wounding; jasmonic acid metabolic process; oxidation-reduction process;
Gm14G072200	0.00124519	3.58685	Up	Procambium	Inositol-pentakisphosphate 2-kinase family protein	inositol phosphate biosynthetic process; inositol phosphorylation;
Gm13G204400	0.00146587	5.68606	Up	Procambium	Unknown protein	regulation of transcription, DNA-templated; photoperiodism, flowering;
Gm02G016600	0.00152562	3.70515	Up	Procambium	Plant invertase/pectin methylesterase inhibitor superfamily	response to cold; response to fungus; response to brassinosteroid; cell wall modification; pectin catabolic process;
Gm07G223100	0.00154372	0.176285	Down	Procambium	SBP (S-ribonuclease binding protein) family protein	defense response; regulation of programmed cell death; proteasome-mediated ubiquitin-dependent protein catabolic process;
Gm11G228000	0.00156765	4.60048	Up	Procambium	plasma membrane intrinsic protein 1;4	water transport; response to water deprivation; transmembrane transport;
Gm12G054300	0.00159164	6.01601	Up	Procambium	beta glucosidase 13	carbohydrate metabolic process; response to salt stress; glucosinolate catabolic process;
Gm15G074800	0.0016328	0.284637	Down	Procambium	Protein of unknown function (DUF506) _x0001_	cellular response to hypoxia;
Gm02G219400	0.00164927	0.134911	Down	Procambium	Protein of unknown function (DUF3133)	endocytosis; defense response; response to fungus; salicylic acid mediated signaling pathway; regulation of endocytosis; regulation of defense response to fungus;
Gm19G213100	0.00167492	0.0705245	Down	Procambium	Unknown protein	regulation of transcription, DNA-templated; ethylene-activated signaling pathway; response to anoxia; cellular response to hypoxia; regulation of root development;
Gm12G207400	0.00169331	0.206072	Down	Procambium	Thioredoxin superfamily protein	negative regulation of transcription by RNA polymerase II; response to salicylic acid; salicylic acid mediated signaling pathway; jasmonic acid mediated signaling pathway; cell redox homeostasis;
Gm03G160300	0.00176729	0.0963378	Down	Procambium	cytochrome P450, family 94, subfamily B, polypeptide 1	response to wounding; jasmonic acid metabolic process; oxidation-reduction process;
Gm01G037600	0.00184213	3.40035	Up	Procambium	formin 8	cell tip growth; actin nucleation;
Gm16G032200	0.00201937	0.184205	Down	Procambium	ACC synthase 1	NA
Gm09G108000	0.0020426	3.59122	Up	Procambium	P-loop containing nucleoside triphosphate hydrolases superfamily protein	microtubule-based movement;
Gm02G234200	0.00206225	0.115406	Down	Procambium	Peroxidase superfamily protein	response to oxidative stress; hydrogen peroxide catabolic process; oxidation-reduction process;
Gm12G054000	0.00207343	3.25336	Up	Procambium	beta glucosidase 17	carbohydrate metabolic process; response to salt stress; glucosinolate catabolic process;
Gm02G248800	0.00216558	0.118255	Down	Procambium	Unknown protein	cell cycle; regulation of DNA endoreduplication; negative regulation of cell cycle; negative regulation of mitotic nuclear division;
Gm01G131100	0.00219757	0.0766571	Down	Procambium	aspartate aminotransferase 1	biosynthetic process; response to cadmium ion;
Gm12G077700	0.00231631	3.5814	Up	Procambium	Unknown protein	NA
Gm17G030100	0.00242712	8.02899	Up	Procambium	MLP-like protein 423	defense response; abscisic acid-activated signaling pathway;
Gm18G038400	0.00249568	4.49314	Up	Procambium	Calcium-dependent lipid-binding (CaLB domain) family protein	defense response;
Gm08G107500	0.00249731	0.205933	Down	Procambium	indole-3-acetate beta-D-glucosyltransferase	NA
Gm02G064100	0.00255429	3.29956	Up	Procambium	ribonuclease 1	RNA catabolic process; aging; response to wounding; anthocyanin-containing compound biosynthetic process; cellular response to phosphate starvation;
Gm12G240000	0.0025674	3.81462	Up	Procambium	beta glucosidase 13	carbohydrate metabolic process; response to salt stress; glucosinolate catabolic process;
Gm01G102700	0.00286003	0.229818	Down	Procambium	Unknown protein	NA
Gm16G031300	0.00287364	0.111675	Down	Procambium	Late embryogenesis abundant protein	response to desiccation; response to wounding; response to high light intensity; defense response to fungus;
Gm05G021300	0.00297816	0.307311	Down	Procambium	Unknown protein	NA
Gm10G053200	0.00304541	0.24987	Down	Procambium	Protein of unknown function, DUF584	biological process;
Gm04G040400	0.00315229	0.297775	Down	Procambium	HXXXD-type acyl-transferase family protein	NA
Gm19G169200	0.00335151	3.66471	Up	Procambium	pleiotropic drug resistance 12	defense response to oomycetes; response to ethylene; response to salicylic acid; response to jasmonic acid; response to ozone; lead ion transport; terpenoid transport; transmembrane transport; abscisic acid transport;
Gm06G092100	0.00337482	0.22984	Down	Procambium	Phosphoglycerate mutase family protein	biological process;
Gm13G317200	0.00339384	18.5257	Up	Procambium	WIP domain protein 3	regulation of transcription, DNA-templated; regulation of gene expression; anatomical structure development;
[truncated: 424 more rows]

## Sheet: Table S7 
Table S7. GO enrichment analysis of DEGs in epidermal, cortical and infected cells
GO_ID	Description	Cluster	tag	pvalue	Counts	Gene
GO:0010167	response to nitrate	Cortex	up	1.40164e-09	17	Gm02G042500;Gm03G227400;Gm06G117200;Gm07G087500;Gm08G118200;Gm08G192000;Gm08G341400;Gm08G342000;Gm09G155500;Gm13G097900;Gm15G162600;Gm16G211800;Gm16G212500;Gm19G011700;Gm19G245400;Gm19G245500;Gm20G170400
GO:0015706	nitrate transmembrane transport	Cortex	up	1.73525e-09	17	Gm02G042500;Gm03G227400;Gm06G117200;Gm07G087500;Gm08G118200;Gm08G192000;Gm08G341400;Gm08G342000;Gm09G155500;Gm13G097900;Gm15G162600;Gm16G211800;Gm16G212500;Gm19G011700;Gm19G245400;Gm19G245500;Gm20G170400
GO:0010583	response to cyclopentenone	Cortex	up	3.06857e-09	16	Gm02G008000;Gm02G104300;Gm04G026500;Gm06G193500;Gm07G140000;Gm07G140700;Gm07G168900;Gm07G215500;Gm07G262700;Gm08G175200;Gm08G320200;Gm10G192900;Gm13G217400;Gm14G004200;Gm15G251600;Gm16G145600
GO:0009407	toxin catabolic process	Cortex	up	2.4896e-08	16	Gm02G008000;Gm02G104300;Gm04G026500;Gm06G193500;Gm07G140000;Gm07G140700;Gm07G168900;Gm07G215500;Gm07G262700;Gm08G175200;Gm08G320200;Gm10G192900;Gm13G217400;Gm15G251600;Gm16G145600;Gm16G155700
GO:0045333	cellular respiration	Cortex	up	7.18962e-05	4	Gm08G301000;Gm10G098500;Gm15G188000;Gm17G186100
GO:0009723	response to ethylene	Cortex	up	7.63162e-05	14	Gm02G008000;Gm02G104300;Gm03G168000;Gm05G047100;Gm07G168900;Gm07G215500;Gm08G087300;Gm09G041500;Gm12G207400;Gm13G293700;Gm15G079100;Gm17G166600;Gm19G245400;Gm19G245500
GO:0042744	hydrogen peroxide catabolic process	Cortex	up	9.01757e-05	7	Gm03G176300;Gm06G165200;Gm10G047700;Gm14G085800;Gm15G023800;Gm17G239000;Gm19G177200
GO:0046686	response to cadmium ion	Cortex	up	0.000111858	19	Gm02G042500;Gm03G176300;Gm04G236900;Gm06G114800;Gm07G140000;Gm07G140700;Gm07G256100;Gm08G161000;Gm08G175200;Gm08G178100;Gm10G047700;Gm10G192900;Gm14G085800;Gm15G188000;Gm15G251600;Gm16G041200;Gm17G239000;Gm19G065600;Gm19G177200
GO:0043090	amino acid import	Cortex	up	0.000131621	8	Gm02G008000;Gm03G227400;Gm06G240500;Gm07G262700;Gm08G320200;Gm10G276700;Gm13G097900;Gm15G162600
GO:0015908	fatty acid transport	Cortex	up	0.000148851	3	Gm13G043800;Gm14G087600;Gm17G236700
GO:0009646	response to absence of light	Cortex	up	0.000212211	5	Gm14G087600;Gm16G041200;Gm17G028000;Gm17G236700;Gm18G061100
GO:0009186	deoxyribonucleoside diphosphate metabolic process	Cortex	up	0.000226455	2	Gm16G056300;Gm19G091400
GO:0000024	maltose biosynthetic process	Cortex	up	0.000226455	2	Gm05G068000;Gm17G150100
GO:0006979	response to oxidative stress	Cortex	up	0.000261961	12	Gm05G033600;Gm08G175200;Gm09G022400;Gm09G022500;Gm09G022800;Gm14G201800;Gm15G128700;Gm15G251600;Gm19G011700;Gm20G001400;Gm20G169200;Gm20G241800
GO:0009651	response to salt stress	Cortex	up	0.000300421	23	Gm01G102600;Gm01G217600;Gm02G008000;Gm02G148200;Gm04G197600;Gm04G236900;Gm06G114800;Gm07G256100;Gm08G175200;Gm08G342000;Gm09G022400;Gm13G043800;Gm13G325900;Gm14G004200;Gm14G085800;Gm15G128700;Gm15G251600;Gm16G041200;Gm17G016600;Gm17G239000;Gm19G065600;Gm19G245400;Gm19G245500
GO:0050832	defense response to fungus	Cortex	up	0.000325095	16	Gm01G217600;Gm02G042500;Gm03G168000;Gm05G033600;Gm10G276700;Gm12G207400;Gm13G293700;Gm14G085800;Gm14G087600;Gm16G145600;Gm17G236700;Gm17G239000;Gm18G273200;Gm19G145200;Gm19G245400;Gm19G245500
GO:0008150	biological_process	Cortex	up	0.000390387	40	Gm01G186000;Gm02G059200;Gm02G193200;Gm02G210300;Gm03G157800;Gm03G232400;Gm04G095900;Gm05G010500;Gm05G126900;Gm06G013300;Gm06G065900;Gm06G072000;Gm07G185800;Gm07G216800;Gm07G256300;Gm07G265000;Gm08G010300;Gm08G188000;Gm08G211000;Gm08G300900;Gm10G024500;Gm11G244900;Gm12G065900;Gm12G189600;Gm13G034600;Gm13G178700;Gm13G181000;Gm13G209600;Gm14G155900;Gm15G026900;Gm16G041100;Gm16G060800;Gm16G073400;Gm1…
GO:0034976	response to endoplasmic reticulum stress	Cortex	up	0.000396087	10	Gm03G227400;Gm06G114800;Gm07G087500;Gm08G341400;Gm09G155500;Gm10G019000;Gm10G276700;Gm16G211800;Gm16G212500;Gm18G273200
GO:0006536	glutamate metabolic process	Cortex	down	8.4013e-07	3	Gm05G136100;Gm08G091400;Gm08G091500
GO:0019752	carboxylic acid metabolic process	Cortex	down	5.81418e-06	3	Gm05G136100;Gm08G091400;Gm08G091500
GO:0006979	response to oxidative stress	Cortex	down	3.5607e-05	7	Gm03G098600;Gm06G145300;Gm11G011500;Gm11G162100;Gm13G138300;Gm18G055600;Gm20G171900
GO:0008150	biological_process	Cortex	down	0.000100886	4	Gm01G108700;Gm08G158500;Gm08G170700;Gm15G120400
GO:0019953	sexual reproduction	Cortex	down	0.00010615	3	Gm01G202100;Gm11G040700;Gm17G151700
GO:0009407	toxin catabolic process	Epidemis	up	2.57564e-12	22	Gm01G219400;Gm02G008000;Gm02G104300;Gm03G098600;Gm04G026500;Gm05G240100;Gm06G193500;Gm06G307700;Gm07G140000;Gm07G140700;Gm07G168900;Gm07G262700;Gm08G175200;Gm08G320200;Gm10G192900;Gm13G122200;Gm15G251500;Gm15G251600;Gm16G155700;Gm18G092200;Gm18G278900;Gm18G284300
GO:0010583	response to cyclopentenone	Epidemis	up	5.9528e-10	18	Gm02G008000;Gm02G104300;Gm02G142600;Gm03G098600;Gm04G026500;Gm06G193500;Gm06G307700;Gm07G140000;Gm07G140700;Gm07G168900;Gm07G262700;Gm08G175200;Gm08G320200;Gm10G192900;Gm15G251500;Gm15G251600;Gm18G092200;Gm18G278900
GO:0080169	cellular response to boron-containing substance deprivation	Epidemis	up	5.44963e-07	4	Gm06G307700;Gm07G262700;Gm08G320200;Gm18G092200
GO:0043090	amino acid import	Epidemis	up	1.09438e-05	10	Gm02G008000;Gm02G092500;Gm03G227400;Gm06G240500;Gm06G307700;Gm07G262700;Gm08G320200;Gm13G097900;Gm18G092200;Gm18G267100
GO:0043161	proteasome-mediated ubiquitin-dependent protein catabolic process	Epidemis	up	8.75649e-05	9	Gm02G008000;Gm07G140000;Gm07G140700;Gm08G175200;Gm10G192900;Gm13G122200;Gm15G251500;Gm15G251600;Gm18G284300
GO:0006979	response to oxidative stress	Epidemis	down	1.21455e-07	9	Gm09G023000;Gm10G009400;Gm10G022500;Gm11G011500;Gm15G128700;Gm15G129200;Gm19G011700;Gm20G169200;Gm20G171900
GO:0010167	response to nitrate	Epidemis	down	2.29765e-06	7	Gm08G235400;Gm08G341300;Gm10G009400;Gm10G022500;Gm12G015300;Gm12G234800;Gm19G011700
GO:0015706	nitrate transmembrane transport	Epidemis	down	2.52309e-06	7	Gm08G235400;Gm08G341300;Gm10G009400;Gm10G022500;Gm12G015300;Gm12G234800;Gm19G011700
GO:0009651	response to salt stress	Epidemis	down	1.97347e-05	11	Gm01G210400;Gm01G217700;Gm02G005600;Gm08G055900;Gm08G235400;Gm09G023000;Gm10G180500;Gm13G030300;Gm15G128700;Gm18G234600;Gm20G210100
GO:0031146	SCF-dependent proteasomal ubiquitin-dependent protein catabolic process	Infected cell	Infected cell only	0.00135104	4	Gm12G128600;Gm05G097100;Gm03G042600;Gm04G066900
GO:0051707	response to other organism	Infected cell	Infected cell only	0.00145763	8	Gm16G100400;Gm05G196900;Gm13G176600;Gm13G184800;Gm03G069300;Gm02G172200;Gm08G259000;Gm20G052500
GO:0044419	biological process involved in interspecies interaction between organisms	Infected cell	Infected cell only	0.00165856	8	Gm16G100400;Gm05G196900;Gm13G176600;Gm13G184800;Gm03G069300;Gm02G172200;Gm08G259000;Gm20G052500
GO:0046512	sphingosine biosynthetic process	Infected cell	Infected cell only	0.00184619	2	Gm02G065400;Gm17G239700
GO:2000031	regulation of salicylic acid mediated signaling pathway	Infected cell	Infected cell only	0.00531053	2	Gm05G196900;Gm13G176600
GO:0045332	phospholipid translocation	Infected cell	Infected cell only	0.00852324	2	Gm15G215400;Gm08G228800
GO:0090630	activation of GTPase activity	Infected cell	Infected cell only	0.00852324	2	Gm17G112200;Gm13G159100
GO:0009696	salicylic acid metabolic process	Infected cell	Infected cell only	0.00912512	2	Gm05G034600;Gm18G269200
GO:0012501	programmed cell death	Infected cell	Infected cell only	0.0194022	2	Gm05G196900;Gm13G176600
GO:0046777	protein autophosphorylation	Infected cell	Infected cell only	0.0211484	3	Gm08G005600;Gm17G109600;Gm13G161700
GO:0009611	response to wounding	Infected cell vs. Epidemis	Up	8.63734e-11	8	Gm11G038600;Gm15G179600;Gm07G041400;Gm01G204400;Gm13G112000;Gm12G073000;Gm16G010000;Gm13G219100
GO:2000022	regulation of jasmonic acid mediated signaling pathway	Infected cell vs. Epidemis	Up	1.21248e-09	7	Gm11G038600;Gm15G179600;Gm07G041400;Gm01G204400;Gm13G112000;Gm16G010000;Gm13G219100
GO:0009695	jasmonic acid biosynthetic process	Infected cell vs. Epidemis	Up	3.18929e-08	5	Gm13G047300;Gm19G044900;Gm02G099200;Gm17G246500;Gm18G280900
GO:0031347	regulation of defense response	Infected cell vs. Epidemis	Up	1.82487e-07	7	Gm11G038600;Gm15G179600;Gm07G041400;Gm01G204400;Gm13G112000;Gm16G010000;Gm13G219100
GO:0006556	S-adenosylmethionine biosynthetic process	Infected cell vs. Epidemis	Up	1.02537e-06	4	Gm19G220200;Gm15G190500;Gm17G039100;Gm03G223000
GO:0042026	protein refolding	Infected cell vs. Epidemis	Up	4.58105e-06	6	Gm13G311600;Gm03G171100;Gm03G116600;Gm11G140500;Gm12G190100;Gm13G130900
GO:0019748	secondary metabolic process	Infected cell vs. Epidemis	Up	0.000213191	8	Gm11G129500;Gm08G109500;Gm12G073000;Gm12G054100;Gm11G129700;Gm16G103900;Gm13G173500;Gm01G239600
GO:0019762	glucosinolate catabolic process	Infected cell vs. Epidemis	Up	0.000313471	3	Gm11G129500;Gm12G054100;Gm11G129700
GO:0061157	mRNA destabilization	Infected cell vs. Epidemis	Up	0.00132205	4	Gm12G093100;Gm11G180500;Gm08G124600;Gm05G166600
GO:0034620	cellular response to unfolded protein	Infected cell vs. Epidemis	Up	0.00274654	3	Gm03G171100;Gm11G140500;Gm13G130900
GO:0072348	sulfur compound transport	Infected cell vs. Epidemis	Up	0.0045023	2	Gm01G024000;Gm02G040700
GO:0034249	negative regulation of amide metabolic process	Infected cell vs. Epidemis	Up	0.00530756	4	Gm12G093100;Gm11G180500;Gm08G124600;Gm05G166600
GO:0006749	glutathione metabolic process	Infected cell vs. Epidemis	Down	3.44467e-09	7	Gm07G139700;Gm08G175200;Gm19G177200;Gm07G140400;Gm15G251600;Gm10G192900;Gm07G140000
GO:1901136	carbohydrate derivative catabolic process	Infected cell vs. Epidemis	Down	1.23521e-06	5	Gm19G245500;Gm02G042500;Gm12G054200;Gm12G054000;Gm19G245400
GO:0009607	response to biotic stimulus	Infected cell vs. Epidemis	Down	1.71218e-06	9	Gm07G243600;Gm13G285300;Gm17G030200;Gm19G245500;Gm17G030300;Gm02G042500;Gm09G110500;Gm07G243500;Gm19G245400
GO:0009737	response to abscisic acid	Infected cell vs. Epidemis	Down	5.96621e-06	5	Gm07G139700;Gm07G243600;Gm17G030200;Gm17G030300;Gm07G243500
GO:0010921	regulation of phosphatase activity	Infected cell vs. Epidemis	Down	6.2642e-06	4	Gm07G243600;Gm17G030200;Gm17G030300;Gm07G243500
GO:0031399	regulation of protein modification process	Infected cell vs. Epidemis	Down	0.000613376	4	Gm07G243600;Gm17G030200;Gm17G030300;Gm07G243500
GO:0044419	biological process involved in interspecies interaction between organisms	Infected cell vs. Epidemis	Down	0.0037824	5	Gm13G285300;Gm19G245500;Gm02G042500;Gm09G110500;Gm19G245400
GO:0009651	response to salt stress	Infected cell vs. Epidemis	Down	0.0132221	2	Gm12G054200;Gm12G054000
GO:0009611	response to wounding	Infected cell vs. Cortex	Up	7.73133e-12	9	Gm11G038600;Gm13G112000;Gm07G041400;Gm01G204400;Gm12G073000;Gm15G179600;Gm16G010000;Gm13G219100;Gm09G077500
GO:2000022	regulation of jasmonic acid mediated signaling pathway	Infected cell vs. Cortex	Up	8.84159e-11	8	Gm11G038600;Gm13G112000;Gm07G041400;Gm01G204400;Gm15G179600;Gm16G010000;Gm13G219100;Gm09G077500
GO:0031347	regulation of defense response	Infected cell vs. Cortex	Up	2.9957e-08	8	Gm11G038600;Gm13G112000;Gm07G041400;Gm01G204400;Gm15G179600;Gm16G010000;Gm13G219100;Gm09G077500
GO:0009695	jasmonic acid biosynthetic process	Infected cell vs. Cortex	Up	7.50955e-08	5	Gm13G047300;Gm19G044900;Gm17G246500;Gm02G099200;Gm18G280900
GO:0006556	S-adenosylmethionine biosynthetic process	Infected cell vs. Cortex	Up	2.02992e-06	4	Gm19G220200;Gm17G039100;Gm15G190500;Gm03G223000
GO:0023051	regulation of signaling	Infected cell vs. Cortex	Up	2.2447e-06	10	Gm11G038600;Gm13G112000;Gm07G041400;Gm01G204400;Gm15G179600;Gm16G010000;Gm08G004400;Gm13G219100;Gm07G199800;Gm09G077500
GO:0009072	aromatic amino acid metabolic process	Infected cell vs. Cortex	Up	6.43576e-05	6	Gm02G208400;Gm13G319000;Gm18G029300;Gm02G255400;Gm12G181800;Gm11G228100
GO:0042026	protein refolding	Infected cell vs. Cortex	Up	0.000161738	5	Gm13G311600;Gm03G171100;Gm11G140500;Gm03G116600;Gm12G190100
GO:0019762	glucosinolate catabolic process	Infected cell vs. Cortex	Up	0.000517333	3	Gm11G129500;Gm12G054100;Gm11G129700
GO:0019748	secondary metabolic process	Infected cell vs. Cortex	Up	0.000669622	8	Gm11G129500;Gm08G109500;Gm12G073000;Gm12G054100;Gm11G129700;Gm16G103900;Gm13G173500;Gm01G239600
GO:0006970	response to osmotic stress	Infected cell vs. Cortex	Up	0.00123527	5	Gm11G129500;Gm12G073000;Gm12G054100;Gm11G129700;Gm03G120700
GO:0061157	mRNA destabilization	Infected cell vs. Cortex	Up	0.00246981	4	Gm12G093100;Gm11G180500;Gm08G124600;Gm05G166600
GO:0006730	one-carbon metabolic process	Infected cell vs. Cortex	Up	0.00263549	4	Gm19G220200;Gm17G039100;Gm15G190500;Gm03G223000
GO:0006749	glutathione metabolic process	Infected cell vs. Cortex	Down	0.000119746	3	Gm07G139700;Gm10G192900;Gm08G175200
GO:0022904	respiratory electron transport chain	Infected cell vs. Cortex	Down	0.00191811	2	Gm05G092000;Gm12G155300

## Sheet: Table S8
Table S8. DEGs identified for infected cells related comparision in N group dataset.
Gene	pvalue	FoldChange	tag	Cluster	Annotation	GO_BP
Gm15G122200	8.348850838098457e-221	5.4141	Infected cell only	Infected cell	heavy metal-associated isoprenylated plant protein 47	biological_process
Gm09G130400	1.598151741746925e-187	5.18638	Infected cell only	Infected cell	Unknown protein	metal ion transport
Gm13G077000	4.1056692868903776e-249	7.24941	Infected cell only	Infected cell	Unknown protein	NA
Gm13G106900	2.6402759462286796e-191	4.47276	Infected cell only	Infected cell	mitogen-activated protein kinase kinase 2	MAPK cascade; protein phosphorylation; regulation of mitotic cell cycle; response to cold; cold acclimation; response to salt stress; xylem and phloem pattern formation; stress-activated protein kinase signaling cascade; activation of protein kinase activity; auxin transport
Gm09G205700	3.1612380611979094e-181	4.22276	Infected cell only	Infected cell	cinnamoyl-CoA reductase-like SNL6	response to karrikin
Gm04G127100	1.1397151561990664e-208	4.63956	Infected cell only	Infected cell	cysteine-rich receptor-like protein kinase	protein phosphorylation; defense response to bacterium
Gm19G174000	2.288532024961893e-173	5.08068	Infected cell only	Infected cell	C2H2-type zinc finger protein	regulation of DNA-templated transcription; response to stress; response to chitin; cellular response to nickel ion; regulation of root development
Gm16G145200	3.53955188337281e-151	4.28303	Infected cell only	Infected cell	polyneuridine-aldehyde esterase-like	systemic acquired resistance; jasmonic acid metabolic process; salicylic acid metabolic process
Gm13G196500	1.112141979424531e-212	5.83812	Infected cell only	Infected cell	NADPH:quinone oxidoreductase	defense response to bacterium
Gm19G121600	1.289286109383918e-163	4.46608	Infected cell only	Infected cell	dihydrofolate reductase	NA
Gm01G203500	1.9135242448708493e-150	3.56407	Infected cell only	Infected cell	NAK-type protein kinase	protein phosphorylation; innate immune response
Gm09G242600	1.6393546146934745e-116	3.80345	Infected cell only	Infected cell	ethylene-responsive transcription factor 1	regulation of DNA-templated transcription; defense response; ethylene-activated signaling pathway; response to chitin
Gm20G209700	7.537179091110364e-129	4.0941	Infected cell only	Infected cell	MYB/HD-like transcription factor	response to cold; response to water deprivation; response to salt stress; response to chitin; cell differentiation
Gm14G049000	3.6579844541361066e-98	3.46494	Infected cell only	Infected cell	1-aminocyclopropane-1-carboxylate oxidase	defense response; response to fungus; ethylene biosynthetic process; fruit ripening; cellular response to fatty acid
Gm04G228900	1.7648052873467493e-154	5.08626	Infected cell only	Infected cell	Unknown protein	biological_process
Gm08G193900	1.1809070902183961e-132	3.74219	Infected cell only	Infected cell	3-epi-6-deoxocathasterone 23-monooxygenase CYP90D1	multicellular organism development; brassinosteroid homeostasis; sterol metabolic process; brassinosteroid biosynthetic process; leaf development; petal development; stamen development
Gm08G135800	7.368889088381885e-118	3.62199	Infected cell only	Infected cell	UDP-N-acetylglucosamine transporter ROCK1	carbohydrate transport; pollen exine formation; UDP-N-acetylgalactosamine transmembrane transport; regulation of shoot apical meristem development; UDP-N-acetylglucosamine transmembrane transport
Gm13G244400	4.801007505383721e-148	3.81259	Infected cell only	Infected cell	Unknown protein	biological_process
Gm18G286900	6.969906160324769e-159	5.74069	Infected cell only	Infected cell	Unknown protein	NA
Gm12G135600	5.299665664301896e-125	3.7787	Infected cell only	Infected cell	disease resistance protein RUN1	signal transduction
Gm06G265500	2.1193579034420858e-95	3.04191	Infected cell only	Infected cell	scarecrow-like protein 21	regulation of DNA-templated transcription; red, far-red light phototransduction; photomorphogenesis
Gm13G032700	1.4306782905644874e-124	3.28207	Infected cell only	Infected cell	rust resistance kinase Lr10	phosphorylation
Gm15G046600	1.7738148113222956e-122	3.16039	Infected cell only	Infected cell	Unknown protein	biological_process
Gm01G232400	2.7066991213804146e-101	3.42049	Infected cell only	Infected cell	Unknown protein	response to UV; phenylpropanoid metabolic process; pollen exine formation
Gm07G127200	8.150071891215113e-151	4.36396	Infected cell only	Infected cell	arabinogalactan protein 41	biological_process
Gm17G062600	1.7544547064707526e-134	4.35388	Infected cell only	Infected cell	AP2-like ethylene-responsive transcription factor AIL5	regulation of DNA-templated transcription; post-embryonic development; seed germination; ethylene-activated signaling pathway; animal organ morphogenesis; lateral root formation; positive regulation of embryonic development; root development; phyllotactic patterning; leaf phyllotactic patterning
Gm16G100400	1.8841037878758396e-63	2.46047	Infected cell only	Infected cell	protease inhibitor	defense response; killing of cells of another organism; defense response to fungus
Gm06G265000	3.1491025151244365e-143	4.50351	Infected cell only	Infected cell	Unknown protein	signal transduction
Gm03G181700	4.957533178597553e-91	3.00002	Infected cell only	Infected cell	phenylalanine ammonia-lyase 1	L-phenylalanine catabolic process; defense response; response to oxidative stress; pollen development; response to wounding; phenylpropanoid biosynthetic process; cinnamic acid biosynthetic process; drought recovery; response to UV-B; salicylic acid catabolic process; lignin catabolic process; response to karrikin
Gm08G005600	3.3656334336100553e-115	3.21226	Infected cell only	Infected cell	Calcium-dependent protein kinase SK5	positive regulation of abscisic acid-activated signaling pathway; peptidyl-serine phosphorylation; intracellular signal transduction; protein autophosphorylation
Gm14G104100	9.277339228499292e-73	2.81441	Infected cell only	Infected cell	monogalactosyldiacylglycerol synthase 1	glycolipid biosynthetic process; embryo development; thylakoid membrane organization; galactolipid biosynthetic process
Gm08G027000	1.9642485739684953e-109	3.66436	Infected cell only	Infected cell	lupeol synthase	pollen development; thylakoid membrane organization; pentacyclic triterpenoid biosynthetic process
Gm15G133400	1.579968793702042e-117	4.45174	Infected cell only	Infected cell	Unknown protein	protein phosphorylation; cell surface receptor signaling pathway
Gm04G092100	5.1964236373862966e-135	4.05077	Infected cell only	Infected cell	mitochondrial uncoupling protein 4	mitochondrial transport; thiosulfate transport; oxaloacetate transport; phosphate ion transmembrane transport; succinate transmembrane transport; malate transmembrane transport; cellular response to hypoxia
Gm10G041200	4.3891555572996567e-131	4.00575	Infected cell only	Infected cell	Unknown protein	biological_process
Gm11G181200	5.408048460706905e-136	4.00382	Infected cell only	Infected cell	probable F-box protein At2g36090	biological_process
Gm18G208800	2.0314435930748586e-128	3.72714	Infected cell only	Infected cell	probable WRKY transcription factor 33	regulation of DNA-templated transcription; response to osmotic stress; response to heat; response to cold; response to water deprivation; systemic acquired resistance; response to salt stress; camalexin biosynthetic process; response to chitin; positive regulation of autophagy; cellular response to heat; defense response to bacterium; defense response to fungus; cellular heat acclimation
Gm17G238300	2.151215507460367e-139	4.22486	Infected cell only	Infected cell	UPF0481 protein At3g47200	biological_process
Gm16G064100	1.2676420962450094e-85	2.55395	Infected cell only	Infected cell	MDIS1-interacting receptor like kinase 2	protein phosphorylation; hormone-mediated signaling pathway; pollen tube guidance
Gm08G060500	3.2481640949603716e-143	4.35837	Infected cell only	Infected cell	protein kinase	protein phosphorylation; recognition of pollen
Gm20G241600	2.552784702610705e-86	3.33569	Infected cell only	Infected cell	chalcone--flavonone isomerase 1B-1	response to UV; response to auxin; flavonoid biosynthetic process; response to UV-B; response to karrikin
Gm17G039000	1.796109107257049e-76	2.71742	Infected cell only	Infected cell	S-adenosylmethionine synthase	methionine metabolic process; S-adenosylmethionine biosynthetic process; one-carbon metabolic process; response to cold; lignin biosynthetic process
Gm14G157700	5.09686604692411e-106	3.15689	Infected cell only	Infected cell	putative wall-associated receptor kinase-like 16	protein phosphorylation; cell surface receptor signaling pathway; oligosaccharide metabolic process; response to salicylic acid; unidimensional cell growth; intracellular water homeostasis
Gm18G038500	6.187986596224707e-111	3.22706	Infected cell only	Infected cell	protein kinase	defense response
Gm12G020100	1.4453704980866233e-96	2.98323	Infected cell only	Infected cell	NAD kinase 1	NADP biosynthetic process; phosphorylation; NAD metabolic process
Gm15G128300	1.727935711171044e-90	3.22741	Infected cell only	Infected cell	patatin-like protein 7	phospholipid metabolic process; lipid catabolic process; galactolipid metabolic process; regulation of growth; response to other organism
Gm01G207300	1.1859069596207464e-137	5.00377	Infected cell only	Infected cell	homeobox-leucine zipper protein HAT4	shade avoidance; response to auxin; auxin-activated signaling pathway; unidimensional cell growth; negative regulation of DNA-templated transcription
Gm18G017200	1.8772940833019653e-96	2.99783	Infected cell only	Infected cell	asparagine synthetase [glutamine-hydrolyzing] 3	asparagine biosynthetic process; glutamine metabolic process; L-asparagine biosynthetic process
Gm18G063500	1.9420829890174415e-94	3.09209	Infected cell only	Infected cell	ring finger domain-containing protein	NA
Gm06G310100	1.4847349480365947e-117	4.11981	Infected cell only	Infected cell	probable carboxylesterase 15	catabolic process; cellular response to hypoxia
Gm11G055100	3.8229882451843126e-94	3.33038	Infected cell only	Infected cell	mitogen-activated protein kinase kinase kinase 20	regulation of mitotic cell cycle; stress-activated protein kinase signaling cascade; activation of protein kinase activity
Gm03G004300	7.751006135554207e-83	2.99902	Infected cell only	Infected cell	dihydrofolate reductase-like	NA
Gm14G151100	3.082763779190764e-113	3.58448	Infected cell only	Infected cell	disease resistance protein RPV1	signal transduction
Gm19G247200	5.396860317365766e-99	2.97955	Infected cell only	Infected cell	Unknown protein	biological_process
Gm10G025500	4.154707329732417e-93	3.20037	Infected cell only	Infected cell	Unknown protein	biological_process; biosynthetic process
Gm13G173401	1.1505533886837e-115	4.05011	Infected cell only	Infected cell	Unknown protein	NA
Gm13G316100	8.140503645972983e-71	2.85778	Infected cell only	Infected cell	Unknown protein	biological_process
Gm04G236600	1.4107630896956984e-125	5.90428	Infected cell only	Infected cell	probable plastid-lipid-associated protein 14, chloroplastic	protein phosphorylation
Gm06G019500	1.50530755788098e-127	5.75086	Infected cell only	Infected cell	lysine histidine transporter-like 8	amino acid transmembrane transport
Gm17G047300	6.207100832804842e-88	3.53182	Infected cell only	Infected cell	dehydration-responsive element binding protein 3	regulation of DNA-templated transcription; ethylene-activated signaling pathway
Gm17G238200	7.750755529141441e-90	4.13017	Infected cell only	Infected cell	probable isoaspartyl peptidase/L-asparaginase 2	protein autoprocessing
Gm09G130500	5.236111972155216e-115	4.56659	Infected cell only	Infected cell	heavy metal-associated isoprenylated plant protein 39	metal ion transport
Gm07G065600	7.573527759971948e-107	3.75174	Infected cell only	Infected cell	Unknown protein	defense response
Gm16G016551	2.943333617571928e-109	3.90446	Infected cell only	Infected cell	Unknown protein	NA
Gm02G265900	7.958694942827955e-56	2.3604	Infected cell only	Infected cell	calcium-binding EF-hand family protein	biological_process
Gm10G224500	7.938976722297593e-111	3.5922	Infected cell only	Infected cell	protein ROH1	cold acclimation
Gm06G042300	2.1303613182705778e-99	3.343	Infected cell only	Infected cell	Unknown protein	biological_process
Gm04G136200	2.072130719789405e-70	2.78709	Infected cell only	Infected cell	putative calcium-binding protein	NA
Gm19G239000	2.577971046881706e-53	2.20036	Infected cell only	Infected cell	sugar transporter ERD6-like 5	D-glucose import
Gm04G136600	2.1994802098449928e-46	2.53109	Infected cell only	Infected cell	putative calcium-binding protein	response to ozone; cellular response to hypoxia
Gm11G218000	1.0006683039469959e-78	2.83043	Infected cell only	Infected cell	protease Do-like 7	proteolysis; photoinhibition
Gm15G165000	1.0307292165866663e-73	2.89226	Infected cell only	Infected cell	oxysterol-binding protein-related protein 4C	NA
Gm02G216600	7.029278969655074e-75	2.57079	Infected cell only	Infected cell	MADS-box transcription factor 23	flower development; stomatal lineage progression; positive regulation of transcription by RNA polymerase II; long-day photoperiodism, flowering
Gm13G207800	3.3640360754529864e-75	2.41265	Infected cell only	Infected cell	stem-specific protein TSJT1-like	NA
Gm08G067200	7.931568808858795e-140	6.1377	Infected cell only	Infected cell	GATA transcription factor 24	regulation of DNA-templated transcription
Gm12G128600	7.253079679080098e-68	2.43264	Infected cell only	Infected cell	F-box protein MAX2	ubiquitin-dependent protein catabolic process; response to water deprivation; response to light stimulus; auxin-activated signaling pathway; auxin polar transport; regulation of meristem structural organization; shoot system morphogenesis; negative regulation of seed germination; protein ubiquitination; SCF-dependent proteasomal ubiquitin-dependent protein catabolic process; cuticle development; …
Gm01G229000	1.4968134665533851e-75	2.66325	Infected cell only	Infected cell	Unknown protein	N-terminal protein myristoylation; intracellular protein transport; vesicle-mediated transport
Gm12G196800	4.450022625587121e-61	2.15624	Infected cell only	Infected cell	histone-lysine N-methyltransferase ATXR3	post-embryonic development; vegetative to reproductive phase transition of meristem; carpel development; stamen development
Gm15G053700	1.5741507588279328e-88	3.02721	Infected cell only	Infected cell	probable protein phosphatase 2C 10	protein dephosphorylation
Gm05G196900	2.111941133485218e-67	2.52872	Infected cell only	Infected cell	MACPF domain-containing protein At4g24290	immune response; plant-type hypersensitive response
Gm13G284900	1.703268133254212e-67	2.55405	Infected cell only	Infected cell	organic cation/carnitine transporter 4	monoatomic ion transport; cellular response to water deprivation; transmembrane transport
Gm19G143000	3.001530514700558e-62	2.46066	Infected cell only	Infected cell	serine/threonine-protein kinase Nek6	protein phosphorylation; lateral root formation; negative regulation of ethylene biosynthetic process; cortical microtubule organization
Gm15G215400	4.600836369885038e-64	2.31495	Infected cell only	Infected cell	phospholipid-transporting ATPase 1	phospholipid translocation
Gm19G218800	2.474120361910303e-61	2.98782	Infected cell only	Infected cell	Unknown protein	regulation of DNA-templated transcription; response to water deprivation; response to salt stress; response to abscisic acid; cellular response to phosphate starvation; positive regulation of DNA-templated transcription
Gm02G159200	2.090404672079693e-116	5.50507	Infected cell only	Infected cell	3-oxoacyl-[acyl-carrier-protein] reductase FabG	NA
Gm02G037100	3.7712002520904916e-78	3.01519	Infected cell only	Infected cell	cysteine-rich receptor-like protein kinase	response to ozone; protein autophosphorylation; reactive oxygen species metabolic process
Gm14G059000	3.6748376985287392e-68	2.37296	Infected cell only	Infected cell	CTD small phosphatase-like protein 2-like	circadian rhythm
Gm06G187000	1.6980582787525296e-56	2.69558	Infected cell only	Infected cell	two-component response regulator ARR6	phosphorelay signal transduction system; regulation of DNA-templated transcription; response to cytokinin; cytokinin-activated signaling pathway
Gm02G078300	5.47041445355854e-97	4.95085	Infected cell only	Infected cell	UPF0481 protein At3g47200	biological_process
Gm07G016500	3.053163387058426e-60	2.28797	Infected cell only	Infected cell	homeobox-leucine zipper protein ATHB-15-like	determination of bilateral symmetry; animal organ morphogenesis; leaf morphogenesis; meristem initiation; meristem maintenance; regulation of meristem growth; phloem or xylem histogenesis; cell differentiation; determination of dorsal identity; integument development
Gm06G102000	2.5135244689877958e-64	2.93993	Infected cell only	Infected cell	protein PHOSPHATE-INDUCED 1	response to brassinosteroid
Gm05G034600	2.1354486815779496e-61	2.27036	Infected cell only	Infected cell	calmodulin-binding protein 60 A	regulation of salicylic acid biosynthetic process
Gm05G196700	2.0476252838259736e-72	2.98102	Infected cell only	Infected cell	protein PSK SIMULATOR 1	regulation of carbohydrate metabolic process; response to peptide hormone; positive regulation of growth
Gm03G263000	1.4436689950422589e-65	2.30836	Infected cell only	Infected cell	RING-H2 finger protein ATL3	protein ubiquitination
Gm11G163300	1.4269166987397964e-51	2.18081	Infected cell only	Infected cell	WRKY transcription factor 19	regulation of DNA-templated transcription; response to osmotic stress; response to heat; response to cold; response to water deprivation; systemic acquired resistance; response to salt stress; camalexin biosynthetic process; response to chitin; positive regulation of autophagy; cellular response to heat; defense response to bacterium; defense response to fungus; cellular heat acclimation
Gm10G051200	6.887629876961004e-63	2.43542	Infected cell only	Infected cell	probable E3 ubiquitin-protein ligase RHG1A	NA
Gm10G015000	3.993617099851521e-61	3.13069	Infected cell only	Infected cell	Unknown protein	biological_process
Gm08G228800	1.4265024076239442e-62	2.31754	Infected cell only	Infected cell	phospholipid-transporting ATPase 1	phospholipid translocation
Gm17G015000	1.1254983108323694e-75	2.80308	Infected cell only	Infected cell	tobamovirus multiplication protein 1	viral replication complex formation and maintenance
Gm13G176600	1.517810164362765e-73	2.75816	Infected cell only	Infected cell	MACPF domain-containing protein NSL1	immune response; cell death; plant-type hypersensitive response; response to salt stress; regulation of salicylic acid metabolic process; defense response by callose deposition
Gm06G025200	2.3476006289651464e-42	2.20145	Infected cell only	Infected cell	cytokinin riboside 5'-monophosphate phosphoribohydrolase LOG1	cytokinin biosynthetic process
Gm04G075400	2.2113157194212587e-93	3.87825	Infected cell only	Infected cell	E3 ubiquitin-protein ligase MBR2	NA
Gm11G236200	3.1260304803913737e-58	2.29791	Infected cell only	Infected cell	alanine--glyoxylate aminotransferase 2 homolog 1, mitochondrial	photorespiration; response to cadmium ion
Gm16G176800	1.1019892763787157e-60	2.78219	Infected cell only	Infected cell	probable leucine-rich repeat receptor-like protein kinase At1g35710	signal transduction; defense response to fungus
Gm20G170000	9.111892233419034e-58	2.40149	Infected cell only	Infected cell	Unknown protein	regulation of DNA-templated transcription; response to stress; circadian rhythm; response to cold; red, far-red light phototransduction; response to blue light; flower development; response to far red light; temperature compensation of the circadian clock; cell differentiation; response to hydrogen peroxide; regulation of circadian rhythm; positive regulation of long-day photoperiodism, flowering…
Gm11G153000	7.89914276886735e-80	3.31519	Infected cell only	Infected cell	disease resistance protein RUN1	signal transduction
Gm08G066700	1.3686954352957381e-101	4.42941	Infected cell only	Infected cell	zinc finger protein 385B	response to cold; response to water deprivation; response to abscisic acid; hyperosmotic salinity response
Gm13G054800	4.0488255916640405e-56	2.25009	Infected cell only	Infected cell	Unknown protein	NA
Gm20G139900	9.6789504140546e-81	3.12021	Infected cell only	Infected cell	cysteine-rich receptor-like protein kinase	protein phosphorylation; defense response to bacterium
Gm20G167300	1.7274395667831381e-46	2.04774	Infected cell only	Infected cell	protein ROH1	cold acclimation
Gm09G275900	4.0433982916290044e-57	2.48302	Infected cell only	Infected cell	serine/threonine-protein kinase STY13	protein phosphorylation
Gm20G048300	2.0905683727664688e-82	3.43061	Infected cell only	Infected cell	probable serine/threonine-protein kinase PBL2	protein phosphorylation; defense response
Gm06G275000	6.791960704639055e-85	3.77026	Infected cell only	Infected cell	disease resistance protein TAO1	signal transduction
Gm02G034300	2.494052812635113e-52	2.0348	Infected cell only	Infected cell	RNA-binding protein 25	mRNA processing; response to water deprivation
Gm17G036000	7.768499158743516e-66	2.61265	Infected cell only	Infected cell	Unknown protein	NA
Gm17G052400	7.065333719522964e-79	3.48155	Infected cell only	Infected cell	mitogen-activated protein kinase kinase MAPKK2	MAPK cascade; protein phosphorylation; regulation of mitotic cell cycle; response to cold; cold acclimation; response to salt stress; xylem and phloem pattern formation; stress-activated protein kinase signaling cascade; activation of protein kinase activity; auxin transport
Gm02G065400	2.583685893911493e-70	2.62101	Infected cell only	Infected cell	long chain base biosynthesis protein 2a	pollen development; photomorphogenesis; regulation of programmed cell death; sphingosine biosynthetic process
Gm14G116200	4.900561069793712e-105	4.34026	Infected cell only	Infected cell	UDP-N-acetylglucosamine transporter UGNT1	N-glycan processing; carbohydrate transport; sphingolipid biosynthetic process; N-glycan fucosylation; UDP-N-acetylglucosamine transmembrane transport
Gm05G097100	1.2564966997469249e-61	2.49759	Infected cell only	Infected cell	F-box protein SKIP2	ubiquitin-dependent protein catabolic process; protein ubiquitination; SCF-dependent proteasomal ubiquitin-dependent protein catabolic process
Gm10G051400	1.3257199581917614e-54	2.2227	Infected cell only	Infected cell	syntaxin-71	protein targeting to membrane; intracellular protein transport; vesicle fusion; vesicle docking
Gm06G261500	5.354115581304392e-68	2.95291	Infected cell only	Infected cell	Unknown protein	signal transduction
Gm04G027800	2.73417443796298e-78	3.31111	Infected cell only	Infected cell	protein WALLS ARE THIN 1	tryptophan biosynthetic process; defense response; auxin-activated signaling pathway; unidimensional cell growth; plant-type secondary cell wall biogenesis; auxin biosynthetic process; auxin export across the plasma membrane; cell wall organization; positive regulation of auxin metabolic process; positive regulation of tryptophan metabolic process
Gm18G246400	1.870270201191601e-57	2.35113	Infected cell only	Infected cell	probably inactive leucine-rich repeat receptor-like protein kinase At5g48380-like	protein phosphorylation; negative regulation of defense response; defense response to bacterium
Gm16G021300	2.2697174478644517e-46	2.02611	Infected cell only	Infected cell	cytochrome b5-like heme/steroid binding domain-containing protein	NA
Gm10G009000	2.621964556584185e-137	9.38686	Infected cell only	Infected cell	pectinesterase	cell wall modification; pectin catabolic process
Gm18G023966	4.18962604914877e-81	3.54537	Infected cell only	Infected cell	Unknown protein	abscisic acid-activated signaling pathway
Gm06G265100	2.4381720352838476e-84	4.29295	Infected cell only	Infected cell	Unknown protein	NA
Gm02G111500	4.22455158976422e-48	2.11884	Infected cell only	Infected cell	CSC1-like protein At1g69450	NA
Gm07G087500	2.6713801673120816e-54	2.09053	Infected cell only	Infected cell	aldehyde dehydrogenase family 2 member C4	phenylpropanoid biosynthetic process
Gm02G213700	1.0723141274042446e-44	2.00577	Infected cell only	Infected cell	carbonic anhydrase, chloroplastic-like	cyanate catabolic process; carbon utilization
Gm19G196400	8.328390616687098e-56	2.5513	Infected cell only	Infected cell	probable F-box protein At2g36090	biological_process
Gm13G329000	3.342059446888497e-40	2.33956	Infected cell only	Infected cell	Dof11	regulation of DNA-templated transcription
Gm05G227400	6.580970682915906e-128	8.87822	Infected cell only	Infected cell	NADP-dependent malic enzyme	pyruvate metabolic process; malate metabolic process; fatty acid biosynthetic process
Gm12G028200	1.0442407553730589e-75	3.5872	Infected cell only	Infected cell	tricalbin-3	lipid transport
Gm13G184800	2.744921880067007e-73	2.83623	Infected cell only	Infected cell	putative disease resistance protein At3g14460	defense response
Gm07G127100	3.6092248865584893e-57	2.77052	Infected cell only	Infected cell	probable LRR receptor-like serine/threonine-protein kinase At4g29180-like	protein phosphorylation; phosphorylation
Gm07G031000	4.396162005901377e-115	5.7835	Infected cell only	Infected cell	hypothetical protein	biological_process
Gm05G198700	1.4910563860382406e-44	2.18775	Infected cell only	Infected cell	respiratory burst oxidase homolog protein C	defense response; aerobic respiration; root epidermal cell differentiation; response to ATP
Gm13G032000	1.0442407553730589e-75	3.20752	Infected cell only	Infected cell	probable receptor-like protein kinase At1g11050	phosphorylation; protein autophosphorylation
Gm02G106700	1.529575288697826e-45	2.18567	Infected cell only	Infected cell	sphinganine C4-monooxygenase 1	photomorphogenesis; sphingoid biosynthetic process
Gm03G069300	2.3364864828037955e-46	2.07939	Infected cell only	Infected cell	L-type lectin-domain containing receptor kinase S.4	defense response to oomycetes; protein phosphorylation; defense response to bacterium
Gm05G128200	1.289642811162186e-36	2.00069	Infected cell only	Infected cell	LRR receptor-like serine/threonine-protein kinase FLS2	protein phosphorylation; receptor-mediated endocytosis; regulation of anion channel activity; detection of bacterium; defense response to bacterium; defense response by callose deposition in cell wall
Gm18G225700	2.8306501215371815e-84	3.85735	Infected cell only	Infected cell	shaggy-related protein kinase theta	signal transduction; response to brassinosteroid; protein autophosphorylation
Gm17G239700	6.659373712853057e-61	2.45161	Infected cell only	Infected cell	long chain base biosynthesis protein 1	embryo development ending in seed dormancy; multidimensional cell growth; sphingolipid biosynthetic process; regulation of programmed cell death
Gm02G172200	1.4164608449405291e-67	3.13725	Infected cell only	Infected cell	probable L-type lectin-domain containing receptor kinase S.5	protein phosphorylation
Gm03G015800	2.7994980684070974e-83	4.20004	Infected cell only	Infected cell	C2 domain-containing protein	defense response
Gm08G021800	1.1040026708889611e-40	2.07468	Infected cell only	Infected cell	Unknown protein	biological_process
Gm18G281600	1.323355069784697e-87	4.20426	Infected cell only	Infected cell	probable disease resistance protein At4g27220	proteolysis; protein sumoylation; protein desumoylation; positive regulation of short-day photoperiodism, flowering; positive regulation of long-day photoperiodism, flowering
Gm09G035600	1.1691318453908341e-35	2.19357	Infected cell only	Infected cell	ATP-citrate synthase beta chain protein 1	acetyl-CoA biosynthetic process; fatty acid biosynthetic process
Gm07G124300	9.962201489839684e-70	3.40141	Infected cell only	Infected cell	ubiquitin-like-conjugating enzyme ATG10	autophagy; cellular response to nitrogen starvation; defense response to bacterium; cellular pigment accumulation; defense response to fungus; response to carbon starvation; positive regulation of autophagosome assembly
Gm11G233100	1.87450965098542e-35	2.10593	Infected cell only	Infected cell	protein trichome birefringence-like 33	plant-type secondary cell wall biogenesis; xylan acetylation
Gm09G066400	1.977667096559581e-60	2.61008	Infected cell only	Infected cell	Unknown protein	NA
Gm10G069800	1.268271559953001e-94	3.70561	Infected cell only	Infected cell	lysine--tRNA ligase, cytoplasmic	lysyl-tRNA aminoacylation
Gm11G056000	6.9635882165025095e-56	2.02254	Infected cell only	Infected cell	CLK4-associating serine/arginine rich protein	biological_process
Gm04G101000	5.063856483570843e-61	2.422	Infected cell only	Infected cell	Unknown protein	biological_process
Gm11G001500	2.0093815919973224e-52	2.50291	Infected cell only	Infected cell	vacuolar-sorting receptor 1	ubiquitin-dependent protein catabolic process; protein targeting to vacuole; Golgi to vacuole transport
Gm17G109600	1.0204682925931154e-52	2.31619	Infected cell only	Infected cell	calmodulin-binding receptor-like cytoplasmic kinase 3	phosphorylation; protein autophosphorylation
Gm13G188900	1.7727111162064672e-45	2.26502	Infected cell only	Infected cell	cysteine-rich receptor-like protein kinase	protein phosphorylation; defense response to bacterium
Gm17G112200	6.96365247028438e-53	2.13602	Infected cell only	Infected cell	TBC1 domain family member 15	NA
Gm03G042600	1.697067073128012e-44	2.05002	Infected cell only	Infected cell	F-box/LRR-repeat protein 3	ubiquitin-dependent protein catabolic process; protein ubiquitination; SCF-dependent proteasomal ubiquitin-dependent protein catabolic process
Gm13G139500	2.2074173906093657e-47	2.18927	Infected cell only	Infected cell	putative serine/threonine-protein kinase	response to molecule of bacterial origin; response to cold; response to insect; protein autophosphorylation; response to freezing
Gm01G220600	3.454055494515585e-45	2.09847	Infected cell only	Infected cell	aquaporin PIP1-3	water transport; response to water deprivation; transmembrane transport
Gm18G144900	1.7798230948603454e-40	2.07114	Infected cell only	Infected cell	Unknown protein	biological_process
Gm06G068100	4.500766472812717e-50	2.16131	Infected cell only	Infected cell	G-type lectin S-receptor-like serine/threonine-protein kinase SD2-5	protein autophosphorylation
Gm04G066900	8.348981367796898e-57	2.34028	Infected cell only	Infected cell	EIN3-binding F-box protein 1	ubiquitin-dependent protein catabolic process; response to ethylene; ethylene-activated signaling pathway; negative regulation of ethylene-activated signaling pathway; protein ubiquitination; SCF-dependent proteasomal ubiquitin-dependent protein catabolic process
Gm11G215200	6.707538364607037e-65	3.05341	Infected cell only	Infected cell	aspartic proteinase PCS1	proteolysis; response to light stimulus; protein catabolic process; response to L-ascorbic acid; cellular response to hypoxia
Gm09G189300	4.638007404042011e-40	2.032	Infected cell only	Infected cell	aldehyde dehydrogenase family 2 member C8	phenylpropanoid biosynthetic process
Gm06G136000	6.575105409903819e-38	2.17377	Infected cell only	Infected cell	Unknown protein	NA
Gm06G268700	2.5955539419699042e-65	2.70524	Infected cell only	Infected cell	Unknown protein	signal transduction
Gm19G160600	2.4219497016495524e-49	2.24523	Infected cell only	Infected cell	Unknown protein	biological_process
Gm13G161700	1.34257345840255e-50	2.35202	Infected cell only	Infected cell	calmodulin-binding receptor-like cytoplasmic kinase	phosphorylation; protein autophosphorylation
Gm01G112300	3.0343264963568506e-85	3.99715	Infected cell only	Infected cell	Unknown protein	signal transduction
Gm08G259000	1.826947960301797e-46	2.1714	Infected cell only	Infected cell	putative disease resistance RPP13-like protein 3	defense response; plant-type hypersensitive response
Gm18G269200	3.3221453542421444e-45	2.08236	Infected cell only	Infected cell	putative methylesterase 11, chloroplastic	jasmonic acid metabolic process; salicylic acid metabolic process
Gm13G323400	3.815662276997761e-52	2.5439	Infected cell only	Infected cell	dolichol kinase EVAN	protein glycosylation; pollen tube reception; dolichyl monophosphate biosynthetic process
Gm19G055000	1.6366459326708473e-60	2.83849	Infected cell only	Infected cell	TMV resistance protein N	signal transduction
Gm10G150500	3.580224159957406e-60	2.85624	Infected cell only	Infected cell	Unknown protein	biological_process
Gm18G275700	7.148490195265857e-61	2.64722	Infected cell only	Infected cell	calcium/calmodulin-regulated receptor-like kinase 2	protein phosphorylation; phosphorylation
Gm19G133000	2.6263033182929547e-62	2.75994	Infected cell only	Infected cell	calmodulin binding protein PICBP	biological_process
Gm15G086200	2.4129096342518877e-47	2.25552	Infected cell only	Infected cell	U-box domain-containing protein 17	plant-type hypersensitive response; protein ubiquitination
Gm13G159100	3.898194166382869e-52	2.49773	Infected cell only	Infected cell	TBC1 domain family member 15	NA
Gm08G041300	3.2655175541285216e-50	2.4236	Infected cell only	Infected cell	Unknown protein	biological_process
Gm11G240100	2.7226115618367204e-76	3.61482	Infected cell only	Infected cell	TLD domain-containing protein 2	biological_process
Gm09G284800	6.798181819349203e-84	3.79587	Infected cell only	Infected cell	myosin-21	actin filament organization; actin filament-based movement; vesicle transport along actin filament
Gm09G195900	2.0308241231964397e-53	2.51249	Infected cell only	Infected cell	Unknown protein	NA
Gm19G204500	8.645660436513446e-41	2.06923	Infected cell only	Infected cell	lipid phosphate phosphatase delta	sphingolipid metabolic process; response to abscisic acid; stomatal closure
Gm08G234200	1.0810774455283594e-69	3.26428	Infected cell only	Infected cell	E3 ubiquitin-protein ligase RGLG4	response to wounding; jasmonic acid mediated signaling pathway; defense response to bacterium
Gm13G172000	7.646064574806619e-55	2.33619	Infected cell only	Infected cell	protein IQ-DOMAIN 44	biological_process
Gm20G052500	3.8522112844752955e-54	2.59655	Infected cell only	Infected cell	protein argonaute 4	regulation of translation; modulation by virus of host process; siRNA processing; regulatory ncRNA-mediated heterochromatin formation; defense response to virus
Gm04G074400	6.186592035935892e-47	2.23364	Infected cell only	Infected cell	Unknown protein	endoplasmic reticulum cisternal network assembly
Gm07G184700	1.6122675607535535e-43	2.12825	Infected cell only	Infected cell	glutamyl-tRNA reductase 2, chloroplastic	porphyrin-containing compound biosynthetic process; protoporphyrinogen IX biosynthetic process; heme biosynthetic process; response to light stimulus; chlorophyll biosynthetic process
Gm01G151600	1.9237247504089857e-38	2.09804	Infected cell only	Infected cell	pectin acetylesterase 8	cell wall organization
Gm15G115100	2.514949785090347e-41	2.1962	Infected cell only	Infected cell	F-box protein CPR1	plant-type hypersensitive response; protein ubiquitination; negative regulation of defense response; negative regulation of protein catabolic process
Gm16G178500	0	556.007	Up in Infected cell	Infected cell vs. Cortex	heavy metal-associated isoprenylated plant protein 39	metal ion transport
Gm11G038600	0	387.79	Up in Infected cell	Infected cell vs. Cortex	Unknown protein	defense response; response to wounding; response to jasmonic acid; regulation of defense response; regulation of jasmonic acid mediated signaling pathway
Gm13G047300	0	337.351	Up in Infected cell	Infected cell vs. Cortex	allene oxide cyclase 3, chloroplastic-like	response to fungus; jasmonic acid biosynthetic process
Gm16G177900	0	123.543	Up in Infected cell	Infected cell vs. Cortex	Unknown protein	NA
Gm17G047700	0	62.1295	Up in Infected cell	Infected cell vs. Cortex	CCT motif and tify domain-containing protein	pollen development; response to wounding; response to jasmonic acid; jasmonic acid mediated signaling pathway; flower development; regulation of defense response; defense response to bacterium; regulation of cellular response to alkaline pH; regulation of jasmonic acid mediated signaling pathway
Gm05G236300	7.69635e-299	45.1997	Up in Infected cell	Infected cell vs. Cortex	protein FW2.2-like 5	response to oxidative stress
Gm14G005700	3.14756e-297	96.0472	Up in Infected cell	Infected cell vs. Cortex	Unknown protein	NA
Gm19G044900	2.60902e-294	55.4407	Up in Infected cell	Infected cell vs. Cortex	amine oxidase, copper containing 3	response to fungus; jasmonic acid biosynthetic process
Gm13G112000	5.36622e-289	25.2307	Up in Infected cell	Infected cell vs. Cortex	protein TIFY 10A-like	pollen development; response to wounding; response to jasmonic acid; jasmonic acid mediated signaling pathway; flower development; regulation of defense response; defense response to bacterium; regulation of cellular response to alkaline pH; regulation of jasmonic acid mediated signaling pathway
Gm13G012200	1.08108e-285	0.0589205	Down in Infected cell	Infected cell vs. Cortex	Unknown protein	NA
Gm10G009100	1.50412e-284	81.097	Up in Infected cell	Infected cell vs. Cortex	pto-interacting protein 1-like	protein phosphorylation; response to oxidative stress
Gm01G161100	1.70925e-284	35.7188	Up in Infected cell	Infected cell vs. Cortex	lysine histidine transporter-like 8	amino acid transmembrane transport
Gm03G253200	6.6886e-279	48.1534	Up in Infected cell	Infected cell vs. Cortex	indole-3-acetic acid induced protein ARG-2 homolog	response to reactive oxygen species; response to stress; defense response; response to oxidative stress; response to cold; response to water deprivation; response to light stimulus; response to insect; response to absence of light; response to ethylene; response to abscisic acid; leaf senescence; cellular response to water deprivation
Gm09G131100	8.53323e-277	237.157	Up in Infected cell	Infected cell vs. Cortex	Unknown protein	metal ion transport
Gm16G178000	2.0831e-269	306.499	Up in Infected cell	Infected cell vs. Cortex	Unknown protein	metal ion transport
Gm16G013000	2.96017e-267	173.589	Up in Infected cell	Infected cell vs. Cortex	Unknown protein	NA
Gm05G092000	1.73712e-263	0.0583611	Down in Infected cell	Infected cell vs. Cortex	apocytochrome b	mitochondrial electron transport, ubiquinol to cytochrome c; aerobic respiration
Gm17G185000	4.31335e-263	188.623	Up in Infected cell	Infected cell vs. Cortex	NAC domain-containing protein 68-like	response to salt stress; response to abscisic acid; xylem development; leaf senescence; viral process; negative regulation of DNA-templated transcription
Gm08G201300	5.07845e-259	36.7164	Up in Infected cell	Infected cell vs. Cortex	ABC transporter G family member 36	response to heat; systemic acquired resistance; response to abscisic acid; cadmium ion transport; negative regulation of defense response; indole glucosinolate catabolic process; defense response to bacterium; defense response by callose deposition in cell wall; transmembrane transport; cellular response to indolebutyric acid stimulus
Gm17G185600	4.03546e-257	0.0682981	Down in Infected cell	Infected cell vs. Cortex	ATP synthase protein MI25	proton motive force-driven ATP synthesis
Gm11G129500	7.4969e-256	187.409	Up in Infected cell	Infected cell vs. Cortex	cyanogenic beta-glucosidase	carbohydrate metabolic process; response to salt stress; glucosinolate catabolic process
Gm19G006400	8.8286e-256	29.4705	Up in Infected cell	Infected cell vs. Cortex	ADP-ribosylation factor	N-terminal protein myristoylation; intracellular protein transport; vesicle-mediated transport
Gm08G218600	1.76413e-255	30.0544	Up in Infected cell	Infected cell vs. Cortex	WRKY transcription factor 56	response to molecule of bacterial origin; response to wounding; response to salicylic acid; response to chitin; regulation of defense response; defense response to bacterium; negative regulation of DNA-templated transcription; regulation of defense response to virus by host; defense response to fungus
Gm07G015800	5.28339e-254	29.8457	Up in Infected cell	Infected cell vs. Cortex	ABC transporter G family member 36	response to heat; systemic acquired resistance; response to abscisic acid; cadmium ion transport; negative regulation of defense response; indole glucosinolate catabolic process; defense response to bacterium; defense response by callose deposition in cell wall; transmembrane transport; cellular response to indolebutyric acid stimulus
Gm08G109500	2.33371e-253	62.7479	Up in Infected cell	Infected cell vs. Cortex	chalcone synthase 9	response to oxidative stress; response to wounding; response to gravity; chalcone biosynthetic process; response to auxin; response to jasmonic acid; flavonoid biosynthetic process; auxin polar transport; response to UV-B; regulation of anthocyanin biosynthetic process
Gm11G082700	5.34574e-247	26.7037	Up in Infected cell	Infected cell vs. Cortex	amino acid transporter protein	amino acid transmembrane transport
Gm07G041400	2.52722e-246	33.9185	Up in Infected cell	Infected cell vs. Cortex	protein TIFY 11B-like	defense response; response to wounding; response to jasmonic acid; regulation of defense response; regulation of jasmonic acid mediated signaling pathway
Gm18G202600	7.56909e-246	30.9902	Up in Infected cell	Infected cell vs. Cortex	omega-3 fatty acid desaturase	fatty acid biosynthetic process; unsaturated fatty acid biosynthetic process; response to temperature stimulus
Gm13G138600	2.28955e-244	20.353	Up in Infected cell	Infected cell vs. Cortex	polyubiquitin 11	ubiquitin-dependent protein catabolic process; protein ubiquitination; modification-dependent protein catabolic process
Gm01G204400	5.2871e-243	43.8809	Up in Infected cell	Infected cell vs. Cortex	protein TIFY 10a	defense response; response to wounding; response to jasmonic acid; regulation of defense response; regulation of jasmonic acid mediated signaling pathway
Gm12G073000	3.12061e-241	34.8584	Up in Infected cell	Infected cell vs. Cortex	mitogen-activated protein kinase 3	protein phosphorylation; response to osmotic stress; response to oxidative stress; signal transduction; response to cold; pollen development; response to wounding; response to bacterium; plant-type hypersensitive response; abscisic acid-activated signaling pathway; camalexin biosynthetic process; pollen tube guidance; response to chitin; response to UV-B; inflorescence development; regulation of …
Gm01G024000	5.10634e-240	24.2323	Up in Infected cell	Infected cell vs. Cortex	mitochondrial uncoupling protein 5	mitochondrial transport; thiosulfate transport; oxaloacetate transport; phosphate ion transmembrane transport; succinate transmembrane transport; malate transmembrane transport; cellular response to hypoxia; proton transmembrane transport
Gm13G031600	6.98627e-239	138.649	Up in Infected cell	Infected cell vs. Cortex	amino acid permease 3	amino acid transmembrane transport; amino acid transport; acidic amino acid transport; neutral amino acid transport; phloem loading
Gm11G085300	9.29506e-236	34.8647	Up in Infected cell	Infected cell vs. Cortex	probable serine/threonine-protein kinase PIX13	protein phosphorylation; abscission; negative regulation of floral organ abscission
Gm10G256400	7.72207e-234	18.0911	Up in Infected cell	Infected cell vs. Cortex	Unknown protein	NA
Gm06G020800	1.05452e-233	52.5973	Up in Infected cell	Infected cell vs. Cortex	Unknown protein	biological_process
Gm15G228200	9.72561e-233	187.857	Up in Infected cell	Infected cell vs. Cortex	Unknown protein	NA
Gm18G020600	2.31468e-228	35.8669	Up in Infected cell	Infected cell vs. Cortex	Unknown protein	NA
Gm13G176400	1.053e-227	22.5292	Up in Infected cell	Infected cell vs. Cortex	polyubiquitin	response to salicylic acid; protein ubiquitination; modification-dependent protein catabolic process
Gm17G246500	5.54017e-227	22.1285	Up in Infected cell	Infected cell vs. Cortex	allene oxide synthase	defense response; response to wounding; response to fungus; jasmonic acid biosynthetic process; response to jasmonic acid; sterol metabolic process; epoxygenase P450 pathway; oxylipin metabolic process; oxylipin biosynthetic process; defense response to fungus
Gm12G093100	7.62132e-224	23.3004	Up in Infected cell	Infected cell vs. Cortex	probable CCR4-associated factor 1 homolog 11	nuclear-transcribed mRNA poly(A) tail shortening; defense response to insect; response to wounding; negative regulation of translation; defense response to bacterium
Gm08G153600	4.07562e-223	12.7256	Up in Infected cell	Infected cell vs. Cortex	Unknown protein	NA
Gm02G099200	1.20521e-216	51.5967	Up in Infected cell	Infected cell vs. Cortex	allene oxide cyclase 4, chloroplastic-like	jasmonic acid biosynthetic process
Gm07G151300	1.319e-216	15.1539	Up in Infected cell	Infected cell vs. Cortex	omega-3 fatty acid desaturase, chloroplastic	fatty acid biosynthetic process; unsaturated fatty acid biosynthetic process; response to temperature stimulus
Gm11G150452	2.60341e-216	19.1526	Up in Infected cell	Infected cell vs. Cortex	Unknown protein	protein phosphorylation; response to osmotic stress; response to oxidative stress; signal transduction; response to cold; pollen development; response to wounding; response to bacterium; plant-type hypersensitive response; abscisic acid-activated signaling pathway; camalexin biosynthetic process; pollen tube guidance; response to chitin; response to UV-B; inflorescence development; regulation of …
Gm13G270100	1.21242e-214	0.0202374	Down in Infected cell	Infected cell vs. Cortex	epidermis-specific secreted glycoprotein EP1	cellular response to hypoxia; response to sodium phosphate
Gm11G219000	3.59994e-213	14.5429	Up in Infected cell	Infected cell vs. Cortex	Unknown protein	defense response
Gm13G370100	3.64292e-212	23.6334	Up in Infected cell	Infected cell vs. Cortex	probable WRKY transcription factor 40	response to molecule of bacterial origin; response to wounding; response to salicylic acid; response to chitin; regulation of defense response; defense response to bacterium; negative regulation of DNA-templated transcription; regulation of defense response to virus by host; defense response to fungus
Gm05G092200	1.55593e-208	0.0509954	Down in Infected cell	Infected cell vs. Cortex	Unknown protein	NA
Gm09G254302	1.57111e-207	25.6803	Up in Infected cell	Infected cell vs. Cortex	Unknown protein	response to desiccation; response to wounding; response to high light intensity; defense response to fungus
Gm15G179600	4.01692e-207	9.8327	Up in Infected cell	Infected cell vs. Cortex	protein TIFY 10A	pollen development; response to wounding; response to jasmonic acid; jasmonic acid mediated signaling pathway; flower development; regulation of defense response; defense response to bacterium; regulation of cellular response to alkaline pH; regulation of jasmonic acid mediated signaling pathway
Gm09G044200	3.08507e-206	12.6235	Up in Infected cell	Infected cell vs. Cortex	translationally controlled tumor-like protein	regulation of cell growth; regulation of mitotic cell cycle; embryo development; post-embryonic development; drought recovery; pollen tube growth; positive regulation of microtubule depolymerization; regulation of multicellular organism growth; defense response to bacterium; response to cadmium ion; root development; lateral root development; root hair cell tip growth; cell division; regulation o…
Gm16G077900	5.15444e-206	51.0049	Up in Infected cell	Infected cell vs. Cortex	pcbC domain-containing protein	NA
Gm15G228300	9.38447e-206	94.2526	Up in Infected cell	Infected cell vs. Cortex	Unknown protein	NA
Gm07G023300	7.37875e-204	19.1239	Up in Infected cell	Infected cell vs. Cortex	probable WRKY transcription factor 40	response to molecule of bacterial origin; response to wounding; response to salicylic acid; response to chitin; regulation of defense response; defense response to bacterium; negative regulation of DNA-templated transcription; regulation of defense response to virus by host; defense response to fungus
Gm06G269500	1.45473e-201	16.1353	Up in Infected cell	Infected cell vs. Cortex	protein translation factor SUI1 homolog 1	translational initiation; regulation of translation
Gm17G058600	2.85849e-200	17.2014	Up in Infected cell	Infected cell vs. Cortex	transcription factor bHLH35	regulation of DNA-templated transcription
Gm11G180500	6.17877e-200	18.5739	Up in Infected cell	Infected cell vs. Cortex	probable CCR4-associated factor 1 homolog 11	nuclear-transcribed mRNA poly(A) tail shortening; negative regulation of translation; defense response to bacterium
Gm12G054100	1.91709e-198	22.4201	Up in Infected cell	Infected cell vs. Cortex	cyanogenic beta-glucosidase	carbohydrate metabolic process; response to salt stress; glucosinolate catabolic process
Gm13G311600	4.19606e-198	21.226	Up in Infected cell	Infected cell vs. Cortex	chaperone protein dnaJ	protein folding; response to heat
Gm12G064000	1.50541e-193	15.8502	Up in Infected cell	Infected cell vs. Cortex	heat shock 70	protein folding; response to unfolded protein; response to temperature stimulus; response to heat; response to virus; response to bacterium; protein ubiquitination; cellular response to unfolded protein; protein refolding; response to cadmium ion; chaperone cofactor-dependent protein refolding
Gm05G006000	2.62258e-192	22.3966	Up in Infected cell	Infected cell vs. Cortex	ADP-ribosylation factor	N-terminal protein myristoylation; intracellular protein transport; vesicle-mediated transport
Gm18G216000	2.52671e-191	22.2786	Up in Infected cell	Infected cell vs. Cortex	ubiquitin-conjugation enzyme	ubiquitin-dependent protein catabolic process; endosperm development; protein ubiquitination
Gm03G194000	5.34872e-191	10.7514	Up in Infected cell	Infected cell vs. Cortex	A20/AN1-like zinc finger protein	biological_process
Gm08G057900	5.92443e-189	73.3261	Up in Infected cell	Infected cell vs. Cortex	Unknown protein	NA
Gm01G228700	7.25248e-189	32.8643	Up in Infected cell	Infected cell vs. Cortex	chalcone synthase 7	response to oxidative stress; response to wounding; response to gravity; chalcone biosynthetic process; response to auxin; response to jasmonic acid; flavonoid biosynthetic process; auxin polar transport; response to UV-B; regulation of anthocyanin biosynthetic process
Gm11G198300	2.34568e-188	12.6253	Up in Infected cell	Infected cell vs. Cortex	oxalate--CoA ligase	positive regulation of seed germination; seed coat development; oxalate catabolic process; response to cadmium ion; defense response to fungus
Gm02G125600	9.5957e-187	39.4532	Up in Infected cell	Infected cell vs. Cortex	probable indole-3-acetic acid-amido synthetase GH3.1	response to auxin
Gm02G208400	1.93993e-186	22.553	Up in Infected cell	Infected cell vs. Cortex	phospho-2-dehydro-3-deoxyheptonate aldolase 1, chloroplastic	aromatic amino acid family biosynthetic process; chorismate biosynthetic process
Gm14G078600	1.28302e-184	23.9722	Up in Infected cell	Infected cell vs. Cortex	allene oxide synthase	defense response; response to wounding; response to fungus; jasmonic acid biosynthetic process; response to jasmonic acid; sterol metabolic process; epoxygenase P450 pathway; oxylipin metabolic process; oxylipin biosynthetic process; defense response to fungus
Gm16G010000	7.43307e-184	16.7187	Up in Infected cell	Infected cell vs. Cortex	protein TIFY 10A-like	defense response; response to wounding; response to jasmonic acid; regulation of defense response; regulation of jasmonic acid mediated signaling pathway
Gm03G168000	9.31363e-184	0.00149565	Down in Infected cell	Infected cell vs. Cortex	PDR-like ABC-transporter	defense response to oomycetes; response to ethylene; response to salicylic acid; response to jasmonic acid; response to ozone; lead ion transport; terpenoid transport; transmembrane transport; abscisic acid transport
Gm04G229900	6.21106e-182	14.0097	Up in Infected cell	Infected cell vs. Cortex	Unknown protein	NA
Gm19G220200	1.89959e-181	13.5893	Up in Infected cell	Infected cell vs. Cortex	S-adenosylmethionine synthase 1	S-adenosylmethionine biosynthetic process; one-carbon metabolic process
Gm02G128800	2.7803e-181	56.4412	Up in Infected cell	Infected cell vs. Cortex	Unknown protein	biological_process
Gm16G008600	2.72322e-180	66.2507	Up in Infected cell	Infected cell vs. Cortex	dimethylnonatriene synthase	response to UV; response to auxin; flavonoid biosynthetic process
Gm13G109700	5.42457e-180	18.588	Up in Infected cell	Infected cell vs. Cortex	putative 12-oxophytodienoate reductase	response to wounding; response to fungus; jasmonic acid biosynthetic process; response to ozone; oxylipin biosynthetic process; stamen development
Gm05G079700	5.75315e-180	9.77931	Up in Infected cell	Infected cell vs. Cortex	calmodulin	detection of calcium ion; regulation of photomorphogenesis; calcium-mediated signaling
Gm02G055000	7.89545e-180	12.3081	Up in Infected cell	Infected cell vs. Cortex	Unknown protein	biological_process
Gm07G191400	2.23148e-179	46.8883	Up in Infected cell	Infected cell vs. Cortex	Unknown protein	NA
Gm06G186900	2.11134e-178	12.7665	Up in Infected cell	Infected cell vs. Cortex	Unknown protein	NA
Gm17G236200	2.70113e-176	34.8725	Up in Infected cell	Infected cell vs. Cortex	scof-1 protein	response to stress; response to oxidative stress; response to cold; response to water deprivation; response to wounding; response to high light intensity; response to salt stress; response to abscisic acid; photoprotection; response to chitin; photosynthesis; multicellular organism growth; negative regulation of DNA-templated transcription; cellular response to hypoxia
Gm08G004400	3.82972e-176	16.6365	Up in Infected cell	Infected cell vs. Cortex	MACPF domain-containing protein At4g24290	immune response; plant-type hypersensitive response
Gm19G186100	7.91476e-173	22.5776	Up in Infected cell	Infected cell vs. Cortex	aquaporin TIP1-8	water transport; response to salt stress; gibberellic acid mediated signaling pathway; urea transport; transmembrane transport; hydrogen peroxide transmembrane transport
Gm03G078200	9.26806e-173	83.3018	Up in Infected cell	Infected cell vs. Cortex	BAHD acyltransferase DCR	NA
Gm08G015700	1.12535e-172	16.4017	Up in Infected cell	Infected cell vs. Cortex	BTB/POZ domain-containing protein At5g41330	protein ubiquitination; protein homooligomerization
Gm16G178400	3.59721e-172	1690.73	Up in Infected cell	Infected cell vs. Cortex	heavy metal-associated isoprenylated plant protein 39	metal ion transport
Gm13G319000	8.52014e-166	17.4528	Up in Infected cell	Infected cell vs. Cortex	arogenate dehydratase 3	L-phenylalanine biosynthetic process
Gm05G143700	2.18129e-165	40.0047	Up in Infected cell	Infected cell vs. Cortex	60S ribosomal protein L38	translation
Gm06G114300	4.60702e-165	0.0199559	Down in Infected cell	Infected cell vs. Cortex	aldehyde dehydrogenase family 3 member H2	cellular aldehyde metabolic process; response to desiccation; response to salt stress; response to abscisic acid
Gm19G006900	5.77398e-164	13.0773	Up in Infected cell	Infected cell vs. Cortex	cinnamoyl-CoA reductase-like SNL6	NA
Gm03G171100	3.43798e-163	13.4089	Up in Infected cell	Infected cell vs. Cortex	heat shock cognate 70 kDa protein 2	protein folding; response to unfolded protein; response to heat; response to cold; response to virus; negative regulation of seed germination; cellular response to unfolded protein; protein refolding; defense response to bacterium; response to cadmium ion; defense response to fungus; chaperone cofactor-dependent protein refolding; stomatal closure; defense response to other organism
Gm05G154900	8.64043e-162	275.179	Up in Infected cell	Infected cell vs. Cortex	Unknown protein	NA
Gm10G266300	2.78742e-160	19.0094	Up in Infected cell	Infected cell vs. Cortex	Unknown protein	cellular response to hypoxia
Gm06G136200	2.29056e-159	12.3704	Up in Infected cell	Infected cell vs. Cortex	Unknown protein	NA
Gm15G003300	2.87516e-158	30.1322	Up in Infected cell	Infected cell vs. Cortex	WRKY transcription factor 27	response to molecule of bacterial origin; response to wounding; response to salicylic acid; response to chitin; regulation of defense response; defense response to bacterium; negative regulation of DNA-templated transcription; regulation of defense response to virus by host; defense response to fungus
Gm16G073600	6.30209e-157	64.4189	Up in Infected cell	Infected cell vs. Cortex	Unknown protein	response to cold
Gm17G037500	1.37362e-156	44.7721	Up in Infected cell	Infected cell vs. Cortex	transcription factor MYB108	regulation of DNA-templated transcription; defense response; cell death; response to fungus; positive regulation of anther dehiscence
Gm17G039800	3.30275e-155	16.9979	Up in Infected cell	Infected cell vs. Cortex	Pti1 kinase-like protein	protein phosphorylation
Gm04G228700	4.5888e-155	18.6145	Up in Infected cell	Infected cell vs. Cortex	Unknown protein	NA
Gm07G253400	1.31896e-154	9.46912	Up in Infected cell	Infected cell vs. Cortex	Unknown protein	biological_process
Gm19G133800	1.88401e-154	11.5347	Up in Infected cell	Infected cell vs. Cortex	Unknown protein	response to water deprivation; response to bacterium; response to high light intensity; cellular response to hypoxia
Gm08G071300	4.5059e-154	11.066	Up in Infected cell	Infected cell vs. Cortex	protein EXORDIUM-like 2	cellular response to hypoxia
Gm06G190900	2.46616e-153	10.9565	Up in Infected cell	Infected cell vs. Cortex	Unknown protein	protein polyubiquitination; DNA repair; ubiquitin-dependent protein catabolic process; UV protection; vegetative to reproductive phase transition of meristem; proteasome-mediated ubiquitin-dependent protein catabolic process
Gm06G045400	2.59337e-152	9.03599	Up in Infected cell	Infected cell vs. Cortex	zinc finger protein ZAT10	response to stress; response to oxidative stress; response to cold; response to water deprivation; response to wounding; response to high light intensity; response to salt stress; response to abscisic acid; photoprotection; response to chitin; photosynthesis; multicellular organism growth; negative regulation of DNA-templated transcription; cellular response to hypoxia
Gm07G006750	5.63265e-152	15.2717	Up in Infected cell	Infected cell vs. Cortex	Unknown protein	defense response; response to wounding; jasmonic acid biosynthetic process; response to abscisic acid; response to jasmonic acid; lateral root formation; membrane disassembly; oxylipin biosynthetic process; lipid oxidation; root development
Gm01G240300	8.94172e-152	13.5623	Up in Infected cell	Infected cell vs. Cortex	pectinesterase	response to bacterium; negative regulation of translation; killing of cells of another organism; cell wall modification; pectin catabolic process; defense response to fungus
Gm10G230600	5.73691e-151	89.4969	Up in Infected cell	Infected cell vs. Cortex	heavy-metal-associated domain-containing protein	metal ion transport
Gm08G059700	1.64135e-150	0.0318121	Down in Infected cell	Infected cell vs. Cortex	sugar carrier protein C	monosaccharide transmembrane transport; D-glucose import
Gm06G300200	7.41528e-150	105.139	Up in Infected cell	Infected cell vs. Cortex	transcription factor MYB14	response to cold; cell differentiation; positive regulation of DNA-templated transcription; response to freezing
Gm16G012600	1.07195e-148	10.223	Up in Infected cell	Infected cell vs. Cortex	ethylene responsive protein	response to hypoxia; regulation of DNA-templated transcription; ethylene-activated signaling pathway; regulation of gene expression
Gm20G140600	1.16603e-148	15.163	Up in Infected cell	Infected cell vs. Cortex	cysteine-rich receptor-like protein kinase	protein phosphorylation; defense response to bacterium
Gm07G023700	1.01357e-147	45.0193	Up in Infected cell	Infected cell vs. Cortex	cinnamoyl-CoA reductase 1	circadian rhythm; response to cold; lignin biosynthetic process
Gm15G132800	1.4957e-146	12.8453	Up in Infected cell	Infected cell vs. Cortex	berberine bridge enzyme-like 21	NA
Gm03G042700	8.22977e-146	60.2046	Up in Infected cell	Infected cell vs. Cortex	probable WRKY transcription factor 33	regulation of DNA-templated transcription; response to osmotic stress; response to heat; response to cold; response to water deprivation; systemic acquired resistance; response to salt stress; camalexin biosynthetic process; response to chitin; positive regulation of autophagy; cellular response to heat; defense response to bacterium; defense response to fungus; cellular heat acclimation
Gm02G012700	1.06502e-145	8.66322	Up in Infected cell	Infected cell vs. Cortex	bZIP transcription factor bZIP60	hypotonic response; cellular response to starvation; positive regulation of DNA-templated transcription; positive regulation of seed maturation
Gm11G140500	1.20104e-145	11.2708	Up in Infected cell	Infected cell vs. Cortex	heat shock cognate 70 kDa protein 2	protein folding; response to unfolded protein; response to temperature stimulus; response to heat; response to virus; response to bacterium; protein ubiquitination; cellular response to unfolded protein; protein refolding; response to cadmium ion; chaperone cofactor-dependent protein refolding
Gm20G135200	2.62372e-145	10.4722	Up in Infected cell	Infected cell vs. Cortex	cysteine-rich and transmembrane domain-containing protein WIH2	NA
Gm17G186600	3.70135e-145	8.30756	Up in Infected cell	Infected cell vs. Cortex	Elongation factor 1-alpha	translation; translational elongation
Gm18G029300	6.42777e-145	8.34987	Up in Infected cell	Infected cell vs. Cortex	nematode resistance protein-like HSPRO2	response to oxidative stress; response to salicylic acid; tryptophan catabolic process to kynurenine; cellular response to hypoxia
[truncated: 820 more rows]

## Sheet: Table S9
Table S9. Transcription Factors and their associated genes in the constructed GRNs.
Gene ID	TF type Annotation	Symbol	Genes in GRNs	GO_bp
[truncated: 58 more rows]

## Sheet: Table S10
Table S10. Species used in comparative analysis of stress up regulated Nod19 gene family evolution.
Species	Genome vesion
[truncated: 35 more rows]

[truncated: 2 more sheets: Table S11, Table S12]
